# Supplementary material for: Genome-Wide Identification of Trachinotus ovatus Antimicrobial Peptides and Their Immune Response against Two Pathogen Challenges
Source: Mar Drugs. 2023 Sep 25;21(10):505. doi: 10.3390/md21100505 (PMC10608450; doi:10.3390/md21100505)
Supplement: Supplementary file 1 [file marinedrugs-21-00505-s001.zip › Supplementary File S2.xlsx]

## Sheet: Sheet1
Putative_AMPs	Classify	Query_id (AMP ID in APD3 database)	Query_length	Query_start	Query_end	Subject_id	Subject_length	Subject_start	Subject_end	Match_length	E-value	Bitscore	Identities
Histone H4.1	Histone H4	02807|Histone H4	103	22	103	SCSFRI_TO_T_00000774	309	64	309	82	5.48e-56	163	100
Histone H4.2	Histone H4	02807|Histone H4	103	22	103	SCSFRI_TO_T_00000778	315	70	315	82	8.36e-56	162	100
cgUbiquitin.2	Ubiquitin	02030|cgUbiquitin	74	1	74	SCSFRI_TO_T_00005213	600	229	450	74	1.68e-49	150	100
Peptide_3910.1	Peptide_3910	00208|Peptide 3910	32	1	32	SCSFRI_TO_T_00021842	313	217	312	32	2.08e-19	68.9	100
Histone H4.3	Histone H4	02807|Histone H4	103	22	103	SCSFRI_TO_T_00025873	309	64	309	82	5.48e-56	163	100
cgUbiquitin.7	Ubiquitin	02030|cgUbiquitin	74	1	74	SCSFRI_TO_T_00054810	1127	135	356	74	2.45e-47	150	100
cgUbiquitin.10	Ubiquitin	02030|cgUbiquitin	74	1	74	SCSFRI_TO_T_00063316	404	10	231	74	7.94e-51	150	100
NLF20	Hepcidin	03151|NLF20	20	2	20	SCSFRI_TO_T_00069983	1946	690	746	19	2.3e-07	41.2	100
cgUbiquitin.11	Ubiquitin	02030|cgUbiquitin	74	1	74	SCSFRI_TO_T_00077516	602	19	240	74	1.09e-49	150	100
Histone H4.4	Histone H4	02807|Histone H4	103	22	103	SCSFRI_TO_T_00125906	309	64	309	82	5.48e-56	163	100
Histone H3.10	Histone H3	02809|Histone H3	136	98	136	SCSFRI_TO_T_00127661	1664	1548	1664	39	2.65e-21	84	100
Histone H4.5	Histone H4	02807|Histone H4	103	22	103	SCSFRI_TO_T_00135314	576	331	576	82	5.22e-56	167	100
Histone H4.6	Histone H4	02807|Histone H4	103	21	103	SCSFRI_TO_T_00135691	249	1	249	83	7.5e-57	164	100
Histone H4.7	Histone H4	02807|Histone H4	103	22	103	SCSFRI_TO_T_00135690	309	64	309	82	5.48e-56	163	100
Histone H4.8	Histone H4	02807|Histone H4	103	22	103	SCSFRI_TO_T_00135699	309	64	309	82	5.48e-56	163	100
cgUbiquitin.19	Ubiquitin	02030|cgUbiquitin	74	1	74	SCSFRI_TO_T_00140001	1089	99	320	74	1.79e-47	150	100
Histone H3.5	Histone H3	02809|Histone H3	136	44	117	SCSFRI_TO_T_00042146	222	1	222	74	3.04e-51	151	98.649
Histone H2B.4	Histone H2B	02808|Histone H2B	126	38	126	SCSFRI_TO_T_00120212	324	52	318	89	4.5e-63	182	97.753
Peptide_3910.2	Peptide_3910	00208|Peptide 3910	32	1	32	SCSFRI_TO_T_00047727	1089	345	440	32	2.26e-16	66.2	96.875
SJGAP	GAPDH	02680|SJGAP	32	1	32	SCSFRI_TO_T_00116603	1232	64	159	32	3.3e-15	63.2	96.875
Ubiquicidin	Ubiquitin	02096|Ubiquicidin	59	1	59	SCSFRI_TO_T_00033421	405	229	405	59	1.32e-24	84	96.61
Histone H3.8	Histone H3	02809|Histone H3	136	1	94	SCSFRI_TO_T_00118482	1961	365	646	94	5.79e-56	181	95.745
Histone H3.12	Histone H3	02809|Histone H3	136	1	136	SCSFRI_TO_T_00135696	765	373	765	136	7.9e-91	259	95.588
pCM19	pCM19	02122|pCM19	19	1	19	SCSFRI_TO_T_00025030	1110	508	564	19	1.08e-06	38.9	94.737
Histone H2B.5	Histone H2B	02808|Histone H2B	126	36	126	SCSFRI_TO_T_00135231	348	70	339	91	2.15e-59	173	93.407
Histone H2A.4	Histone H2A	02804|Histone H2A	123	17	122	SCSFRI_TO_T_00036117	393	49	366	106	1.97e-71	204	93.396
Histone H3.2	Histone H3	02809|Histone H3	136	1	136	SCSFRI_TO_T_00027203	396	4	396	136	2.05e-89	250	93.382
Histone H3.6	Histone H3	02809|Histone H3	136	1	136	SCSFRI_TO_T_00059942	399	7	399	136	1.54e-89	250	93.382
Histone H3.7	Histone H3	02809|Histone H3	136	1	136	SCSFRI_TO_T_00059943	402	10	402	136	1.82e-89	250	93.382
Histone H3.11	Histone H3	02809|Histone H3	136	1	136	SCSFRI_TO_T_00127961	393	1	393	136	1.92e-89	250	93.382
Amylin-BP	Amylin	02917|Amylin-BP	37	1	37	SCSFRI_TO_T_00121313	393	241	351	37	3.22e-20	72	91.892
miiuy LEAP-2	LEAP-2	02480|miiuy croaker LEAP-2	46	1	46	SCSFRI_TO_T_00136704	2848	538	675	46	1.05e-26	97.1	91.304
Sm-LEAP-2	LEAP-2	03119|Sm-LEAP-2	34	1	34	SCSFRI_TO_T_00110851	502	289	390	34	1.25e-19	71.6	91.176
Histone H3.3	Histone H3	02809|Histone H3	136	1	136	SCSFRI_TO_T_00036145	375	4	375	136	1.96e-83	234	90.441
Histone H3.13	Histone H3	02809|Histone H3	136	1	136	SCSFRI_TO_T_00135689	378	7	378	136	1.83e-83	234	90.441
Histone H3.15	Histone H3	02809|Histone H3	136	1	136	SCSFRI_TO_T_00138015	378	7	378	136	3.09e-83	234	90.441
Histone H3.4	Histone H3	02809|Histone H3	136	1	136	SCSFRI_TO_T_00036048	372	7	372	136	7.35e-80	225	88.971
Histone H3.9	Histone H3	02809|Histone H3	136	1	136	SCSFRI_TO_T_00125905	387	22	387	136	9.22e-80	225	88.971
Histone H2B.3	Histone H2B	02808|Histone H2B	126	37	126	SCSFRI_TO_T_00080051	776	387	656	90	2.37e-56	171	88.889
CcAMP1	CcAMP	02595|CcAMP1	17	1	17	SCSFRI_TO_T_00121627	2540	648	698	17	5.99e-07	40.4	88.235
Histone H3.1	Histone H3	02809|Histone H3	136	11	136	SCSFRI_TO_T_00005478	957	622	957	126	1.74e-70	209	88.095
YFGAP.1	GAPDH	02012|YFGAP	32	1	32	SCSFRI_TO_T_00129924	1330	4	99	32	2.14e-12	55.1	87.5
Histone H2B.6	Histone H2B	02808|Histone H2B	126	1	126	SCSFRI_TO_T_00138017	399	1	372	126	1.41e-64	187	87.302
Histone H2A.3	Histone H2A	02804|Histone H2A	123	23	122	SCSFRI_TO_T_00025866	417	70	387	106	4.9e-64	186	86.792
Beta-amyloid	Amyloid	01676|Beta-amyloid	42	6	34	SCSFRI_TO_T_00060376	4783	1858	1944	29	9.84e-13	58.2	86.207
Neuropeptide.1	Neuropeptide	01474|Neuropeptide Y	36	1	36	SCSFRI_TO_T_00062696	691	155	262	36	1.03e-18	70.9	86.111
Vasoactive.1	Neuropeptide	01477|Vasoactive intestinal polypeptide	28	1	27	SCSFRI_TO_T_00003672	447	232	312	27	2.94e-13	54.7	85.185
Histone H2B.2	Histone H2B	02808|Histone H2B	126	41	126	SCSFRI_TO_T_00036146	231	1	231	86	7.49e-47	139	84.884
Histone H2A.9	Histone H2A	02804|Histone H2A	123	23	120	SCSFRI_TO_T_00086399	339	70	339	98	2.25e-54	160	84.694
Histone H2B.7	Histone H2B	02808|Histone H2B	126	36	126	SCSFRI_TO_T_00138020	354	100	345	91	2.8e-50	150	84.615
Histone H2A.11	Histone H2A	02804|Histone H2A	123	22	122	SCSFRI_TO_T_00120234	372	70	345	101	2.78e-57	168	84.158
Histone H2A.12	Histone H2A	02804|Histone H2A	123	23	122	SCSFRI_TO_T_00125980	375	73	345	100	6.3e-57	167	84
Histone H2A.16	Histone H2A	02804|Histone H2A	123	23	122	SCSFRI_TO_T_00135693	357	70	342	100	1.6e-56	166	84
Histone H2B.8	Histone H2B	02808|Histone H2B	126	34	126	SCSFRI_TO_T_00140249	333	73	324	93	2.06e-51	152	83.871
Scolopendin.11	Scolopendin	02453|Scolopendin 1	48	4	48	SCSFRI_TO_T_00052195	1772	1	135	45	5.11e-21	80.5	82.222
Histone H2B.1	Histone H2B	02808|Histone H2B	126	33	126	SCSFRI_TO_T_00000773	327	73	327	94	1.74e-50	150	81.915
Neuropeptide.2	Neuropeptide	01474|Neuropeptide Y	36	1	36	SCSFRI_TO_T_00075454	669	88	195	36	2.17e-17	67.4	80.556
Histone H2A.2	Histone H2A	02804|Histone H2A	123	17	117	SCSFRI_TO_T_00014452	408	52	354	101	3.43e-58	171	79.208
Histone H2A.6	Histone H2A	02804|Histone H2A	123	23	122	SCSFRI_TO_T_00038140	357	73	327	100	3.86e-51	152	78
sOT2	sOT2	02798|sOT2	32	1	29	SCSFRI_TO_T_00106324	2326	434	520	29	3.21e-11	52.8	75.862
HbbetaP-1.1	Hemoglobin	01619|HbbetaP-1	33	1	33	SCSFRI_TO_T_00060834	351	253	351	33	3.79e-14	55.8	75.758
HbbetaP-1.2	Hemoglobin	01619|HbbetaP-1	33	1	33	SCSFRI_TO_T_00060844	441	343	441	33	8.83e-14	55.8	75.758
HbbetaP-1.3	Hemoglobin	01619|HbbetaP-1	33	1	33	SCSFRI_TO_T_00060846	444	346	444	33	8.95e-14	55.8	75.758
Calcitonin	Neuropeptide	01476|Calcitonin	37	1	37	SCSFRI_TO_T_00102720	372	238	348	37	7.19e-16	60.8	75.676
TCP.59	Thrombin	01575|TCP	96	1	96	SCSFRI_TO_T_00113292	1596	1306	1593	96	2.69e-51	164	73.958
YFGAP.2	GAPDH	02012|YFGAP	32	3	32	SCSFRI_TO_T_00136996	1150	88	174	30	9.08e-08	42	73.333
Scolopendin.30	Scolopendin	02453|Scolopendin 1	48	1	48	SCSFRI_TO_T_00133085	1154	87	230	48	2.62e-19	74.7	72.917
hSAA2	Amyloid	03150|hSAA2	105	3	105	SCSFRI_TO_T_00102696	1415	226	534	103	5.01e-46	149	70.874
Histone H2A.8	Histone H2A	02804|Histone H2A	123	21	112	SCSFRI_TO_T_00084811	2666	55	330	92	7.15e-39	134	70.652
Histone H2A.7	Histone H2A	02804|Histone H2A	123	17	119	SCSFRI_TO_T_00063922	2002	43	351	103	2.3e-44	149	69.903
Hemoglobinbeta1_1bp.1(Hem-b1.1)	Hemoglobin	02918|Hemoglobinbeta1_1bp	29	1	29	SCSFRI_TO_T_00038453	641	313	399	29	3.21e-11	50.4	68.966
Scolopendin.23	Scolopendin	02453|Scolopendin 1	48	1	48	SCSFRI_TO_T_00113434	6817	3218	3361	48	1.19e-15	67	68.75
Histone H2A.1	Histone H2A	02804|Histone H2A	123	23	122	SCSFRI_TO_T_00005181	306	73	294	100	5.7e-40	123	68
Vasoactive.2	Neuropeptide	01477|Vasoactive intestinal polypeptide	28	1	28	SCSFRI_TO_T_00058605	1249	687	770	28	1.17e-09	47.4	67.857
Lc-NK-lysin.2	NK-lysin	02712|Lc-NK-lysin	148	18	145	SCSFRI_TO_T_00031017	716	117	503	129	1.43e-61	184	67.442
α-synuclein.1	Synuclein	02851|Human alpha-synuclein	140	1	101	SCSFRI_TO_T_00032766	1094	217	519	101	4.78e-32	112	64.356
CXCL14	Chemokine	01372|CXCL14	77	2	76	SCSFRI_TO_T_00090612	2541	421	645	75	3.28e-33	116	64
Scolopendin.29	Scolopendin	02453|Scolopendin 1	48	2	48	SCSFRI_TO_T_00130351	927	277	414	47	1.19e-14	61.2	63.83
α-synuclein.2	Synuclein	02851|Human alpha-synuclein	140	1	121	SCSFRI_TO_T_00035906	366	1	348	121	2.26e-22	80.1	63.636
S.Lys	Lysozyme	02766|S. scrofa lysozyme	128	1	126	SCSFRI_TO_T_00051073	1006	470	847	127	5.04e-49	155	62.992
Histone H2A.13	Histone H2A	02804|Histone H2A	123	17	123	SCSFRI_TO_T_00128722	1216	239	559	108	3.02e-38	128	62.963
Histone H2A.14	Histone H2A	02804|Histone H2A	123	17	123	SCSFRI_TO_T_00132209	2667	1790	2110	108	1.42e-36	127	62.963
α-synuclein.3	Synuclein	02851|Human alpha-synuclein	140	1	97	SCSFRI_TO_T_00062427	333	1	291	97	1.86e-33	107	62.887
Scolopendin.4	Scolopendin	02453|Scolopendin 1	48	1	48	SCSFRI_TO_T_00012404	5978	2857	3000	48	6.56e-10	50.4	62.5
CsCCL21.2	Chemokine	02636|CsCCL21	78	1	72	SCSFRI_TO_T_00072843	974	277	492	73	7.12e-27	95.5	61.644
Histone H3.14	Histone H3	02809|Histone H3	136	12	133	SCSFRI_TO_T_00136971	1817	309	665	123	2.15e-32	115	60.976
A1P.2	Antiproteinase	02517|A1P(394##C428)	35	2	34	SCSFRI_TO_T_00050106	1831	1036	1134	33	2.97e-09	46.6	60.606
A1P.3	Antiproteinase	02517|A1P(394##C428)	35	3	32	SCSFRI_TO_T_00109891	1429	1297	1386	30	2.76e-07	40.8	60
cgUbiquitin.3	Ubiquitin	02030|cgUbiquitin	74	1	74	SCSFRI_TO_T_00013641	1709	399	620	74	5.45e-20	78.2	58.108
cgUbiquitin.4	Ubiquitin	02030|cgUbiquitin	74	1	74	SCSFRI_TO_T_00029222	2222	148	369	74	7.6e-20	78.2	58.108
ShLysG.4	Lysozyme	02743|ShLysG	183	3	181	SCSFRI_TO_T_00047989	904	261	833	192	9.11e-65	196	57.292
Scolopendin.24	Scolopendin	02453|Scolopendin 1	48	4	38	SCSFRI_TO_T_00115700	3847	73	174	35	1.81e-06	40	57.143
Lc-NK-lysin.1	NK-lysin	02712|Lc-NK-lysin	148	1	146	SCSFRI_TO_T_00031016	648	36	467	147	1.13e-54	166	56.463
Scolopendin.15	Scolopendin	02453|Scolopendin 1	48	1	48	SCSFRI_TO_T_00080046	3007	1	144	48	7.77e-16	66.2	56.25
eNAP-1.2	Defensin	00294|eNAP-1	44	14	44	SCSFRI_TO_T_00129396	5358	2313	2408	32	3.86e-06	39.7	56.25
vasostatin-1	Neuropeptide	02353|vasostatin-1	76	11	76	SCSFRI_TO_T_00087415	1839	109	306	66	1.09e-22	86.3	56.061
TroTbeta4	Thymosin	02896|TroTbeta4	43	1	34	SCSFRI_TO_T_00143899	1668	1087	1188	34	2.76e-07	41.2	55.882
Scolopendin.32	Scolopendin	02453|Scolopendin 1	48	4	48	SCSFRI_TO_T_00141811	1565	335	469	45	1.54e-12	56.2	55.556
ShLysG.2	Lysozyme	02743|ShLysG	183	3	183	SCSFRI_TO_T_00047990	1288	582	1157	192	1.46e-67	207	55.208
Hemoglobinbeta1_1bp.2(Hem-b1.2)	Hemoglobin	02918|Hemoglobinbeta1_1bp	29	1	29	SCSFRI_TO_T_00061025	441	313	399	29	4.85e-08	40.8	55.172
A1P.1	Antiproteinase	02517|A1P(394##C428)	35	2	34	SCSFRI_TO_T_00050107	1520	1246	1344	33	1.27e-07	42	54.545
A1P.4	Antiproteinase	02517|A1P(394##C428)	35	2	34	SCSFRI_TO_T_00141073	490	303	401	33	2.31e-08	42	54.545
Scolopendin.22	Scolopendin	02453|Scolopendin 1	48	3	48	SCSFRI_TO_T_00113132	1116	139	273	46	2.79e-11	52.4	54.348
CHB2.3	Hemoglobin	02879|CHB2	41	1	41	SCSFRI_TO_T_00061032	609	7	129	41	1.64e-11	51.2	53.659
Scolopendin.2	Scolopendin	02453|Scolopendin 1	48	4	45	SCSFRI_TO_T_00002531	3964	28	156	43	1.02e-10	52.4	53.488
Scolopendin.7	Scolopendin	02453|Scolopendin 1	48	1	47	SCSFRI_TO_T_00026586	615	478	615	47	1.74e-12	54.3	53.191
EC-hepcidin1.1	Hepcidin	01701|EC-hepcidin1	88	1	66	SCSFRI_TO_T_00013143	722	202	399	66	2.03e-10	50.1	53.03
Piscidin	Piscidin	01377|Piscidin 4	44	1	31	SCSFRI_TO_T_00138945	545	146	247	34	2.18e-07	40	52.941
CCL20	Chemokine	02075|CCL20	69	4	56	SCSFRI_TO_T_00120165	2460	410	565	53	1.9e-12	57.4	52.83
CXCL12.1	Chemokine	02082|CXCL12	68	1	67	SCSFRI_TO_T_00015989	285	70	264	67	1.33e-18	67.4	52.239
Ap-s.1	Ap-s	01522|Ap	47	2	47	SCSFRI_TO_T_00090532	9155	2953	3084	46	1.64e-06	41.2	52.174
Scolopendin.3	Scolopendin	02453|Scolopendin 1	48	1	48	SCSFRI_TO_T_00006291	2773	1078	1221	48	1.38e-12	57	52.083
Scolopendin.6	Scolopendin	02453|Scolopendin 1	48	1	48	SCSFRI_TO_T_00023238	1404	409	549	48	8.05e-12	53.9	52.083
Scolopendin.8	Scolopendin	02453|Scolopendin 1	48	1	48	SCSFRI_TO_T_00028229	3940	574	714	48	2.29e-11	53.9	52.083
Scolopendin.14	Scolopendin	02453|Scolopendin 1	48	1	48	SCSFRI_TO_T_00054094	4755	577	717	48	1.69e-11	54.7	52.083
Scolopendin.21	Scolopendin	02453|Scolopendin 1	48	1	48	SCSFRI_TO_T_00104451	2752	574	714	48	1.8e-11	53.9	52.083
Scolopendin.25	Scolopendin	02453|Scolopendin 1	48	4	36	SCSFRI_TO_T_00115895	5926	34	132	33	7.2e-06	38.9	51.515
Scolopendin.18	Scolopendin	02453|Scolopendin 1	48	4	38	SCSFRI_TO_T_00090021	4192	606	710	35	3.46e-07	42.4	51.429
Scolopendin.5	Scolopendin	02453|Scolopendin 1	48	2	38	SCSFRI_TO_T_00019798	1398	238	348	37	1.21e-07	42.4	51.351
Scolopendin.33	Scolopendin	02453|Scolopendin 1	48	2	38	SCSFRI_TO_T_00144681	4456	40	150	37	2.04e-07	43.1	51.351
TCP.67	Thrombin	01575|TCP	96	2	91	SCSFRI_TO_T_00126576	4006	1609	1863	90	1.23e-23	90.5	51.111
TCP.3	Thrombin	01575|TCP	96	18	87	SCSFRI_TO_T_00011968	1721	1127	1321	70	9.59e-16	67	50
eNAP-1.1	Defensin	00294|eNAP-1	44	1	44	SCSFRI_TO_T_00113396	3424	2274	2411	46	1.13e-07	43.1	50
TCP.64	Thrombin	01575|TCP	96	18	87	SCSFRI_TO_T_00119353	2038	1243	1437	70	3.68e-16	68.6	50
EC-hepcidin1.2	Hepcidin	01701|EC-hepcidin1	88	1	88	SCSFRI_TO_T_00096097	1383	214	465	89	3.14e-11	53.5	49.438
EC-hepcidin1.3	Hepcidin	01701|EC-hepcidin1	88	1	88	SCSFRI_TO_T_00095991	2422	273	524	89	6.6e-11	53.5	49.438
CsCCK1	Chemokine	02634|CsCCK1	87	3	80	SCSFRI_TO_T_00014272	1274	657	911	85	5.57e-23	86.7	49.412
TCP.17	Thrombin	01575|TCP	96	13	89	SCSFRI_TO_T_00040866	1920	1672	1899	79	8.68e-17	70.1	49.367
TroCCL4.3	Chemokine	03043|TroCCL4	96	28	84	SCSFRI_TO_T_00087373	328	152	322	57	7.34e-18	67	49.123
Scolopendin.13	Scolopendin	02453|Scolopendin 1	48	4	48	SCSFRI_TO_T_00053882	5079	121	252	45	2.33e-10	51.6	48.889
TCP.58	Thrombin	01575|TCP	96	2	91	SCSFRI_TO_T_00113093	2256	1340	1594	90	1.96e-25	95.1	48.889
CHB2.1	Hemoglobin	02879|CHB2	41	1	41	SCSFRI_TO_T_00038263	1126	595	717	41	2.47e-09	46.6	48.78
Scolopendin.10	Scolopendin	02453|Scolopendin 1	48	4	40	SCSFRI_TO_T_00031349	4398	76	186	37	5.28e-07	42	48.649
α-synuclein.4	Synuclein	02851|Human alpha-synuclein	140	1	140	SCSFRI_TO_T_00142631	524	145	495	146	9.82e-27	93.2	48.63
TCP.54	Thrombin	01575|TCP	96	18	87	SCSFRI_TO_T_00108400	1440	1231	1425	71	4.23e-13	59.3	47.887
Ap-s.2	Ap-s	01522|Ap	47	2	47	SCSFRI_TO_T_00104372	8034	4507	4638	46	1.77e-06	41.2	47.826
TCP.29	Thrombin	01575|TCP	96	2	89	SCSFRI_TO_T_00055653	2180	1770	2018	88	8.06e-24	90.1	47.727
β2-Microglobin.1	β2-Microglobin	02343|Human Beta2-Microglobulin	99	5	84	SCSFRI_TO_T_00000945	1765	178	417	80	6.53e-24	90.5	47.5
TCP.27	Thrombin	01575|TCP	96	18	93	SCSFRI_TO_T_00055426	735	508	720	76	1.01e-14	62.4	47.368
TCP.9	Thrombin	01575|TCP	96	2	94	SCSFRI_TO_T_00018029	5640	985	1239	93	7.3e-23	89	47.312
cgUbiquitin.18	Ubiquitin	02030|cgUbiquitin	74	1	74	SCSFRI_TO_T_00119616	2727	453	674	74	6.01e-16	67.4	47.297
TCP.79	Thrombin	01575|TCP	96	18	87	SCSFRI_TO_T_00143739	2420	2128	2328	70	6.59e-16	67.8	47.143
BPTI.5	BPTI	02388|BPTI	58	5	55	SCSFRI_TO_T_00029412	2802	1439	1591	51	4.18e-10	50.4	47.059
Adrenomedullin.1	Neuropeptide	01479|Adrenomedullin	52	2	52	SCSFRI_TO_T_00041321	1692	449	601	51	1.3e-10	50.8	47.059
BPTI.20	BPTI	02388|BPTI	58	5	55	SCSFRI_TO_T_00113572	4725	1257	1409	51	2.76e-12	57.4	47.059
sPLA2-IIA.3	PLA2	02534|sPLA2-IIA	124	2	69	SCSFRI_TO_T_00138419	387	13	213	68	2.14e-06	38.1	47.059
TCP.48	Thrombin	01575|TCP	96	17	93	SCSFRI_TO_T_00079233	2448	493	696	77	4.28e-11	54.3	46.753
TCP.23	Thrombin	01575|TCP	96	4	91	SCSFRI_TO_T_00049019	2599	1936	2187	88	1.59e-21	84	46.591
CHB2.2	Hemoglobin	02879|CHB2	41	1	41	SCSFRI_TO_T_00038266	514	7	129	41	2.41e-09	45.1	46.341
Scolopendin.28	Scolopendin	02453|Scolopendin 1	48	2	42	SCSFRI_TO_T_00125409	2877	52	174	41	4.26e-08	44.3	46.341
Scolopendin.1	Scolopendin	02453|Scolopendin 1	48	4	40	SCSFRI_TO_T_00000725	5159	55	165	37	1.02e-06	41.2	45.946
TCP.42	Thrombin	01575|TCP	96	18	91	SCSFRI_TO_T_00069628	3065	1718	1924	74	3.88e-14	63.2	45.946
TCP.49	Thrombin	01575|TCP	96	1	91	SCSFRI_TO_T_00078928	738	457	708	94	3.1e-15	63.5	45.745
TCP.16	Thrombin	01575|TCP	96	2	93	SCSFRI_TO_T_00040840	4617	1516	1776	92	3.24e-21	84	45.652
Ixodidin	Ixodidin	01157|Ixodidin	65	8	51	SCSFRI_TO_T_00009341	1592	898	1026	44	1.56e-06	39.7	45.455
BPTI.2	BPTI	02388|BPTI	58	12	55	SCSFRI_TO_T_00017224	3192	3040	3171	44	1.26e-09	49.3	45.455
Scolopendin.17	Scolopendin	02453|Scolopendin 1	48	1	33	SCSFRI_TO_T_00086246	783	7	105	33	4.69e-07	40	45.455
Scolopendin.19	Scolopendin	02453|Scolopendin 1	48	1	44	SCSFRI_TO_T_00090010	1011	4	132	44	1.13e-09	47.8	45.455
Scolopendin.27	Scolopendin	02453|Scolopendin 1	48	1	44	SCSFRI_TO_T_00121985	2037	1	129	44	5.19e-09	46.6	45.455
BPTI.19	BPTI	02388|BPTI	58	3	55	SCSFRI_TO_T_00110725	1748	932	1090	53	2.98e-12	55.8	45.283
Scolopendin.12	Scolopendin	02453|Scolopendin 1	48	4	45	SCSFRI_TO_T_00052360	2059	389	514	42	4.43e-10	49.7	45.238
Human TC-2	Chemokine	01374|Human TC-2	83	19	79	SCSFRI_TO_T_00140417	1561	182	367	62	5.58e-13	58.5	45.161
BPTI.12	BPTI	02388|BPTI	58	5	55	SCSFRI_TO_T_00074517	1701	1123	1275	51	9.56e-10	48.9	45.098
TCP.57	Thrombin	01575|TCP	96	2	88	SCSFRI_TO_T_00113089	4337	1238	1483	87	1.97e-19	78.6	44.828
TCP.2	Thrombin	01575|TCP	96	17	92	SCSFRI_TO_T_00011816	696	490	690	76	2.92e-12	55.5	44.737
cgUbiquitin.16	Ubiquitin	02030|cgUbiquitin	74	1	72	SCSFRI_TO_T_00117931	7212	1	222	74	4.34e-11	54.7	44.595
BPTI.1	BPTI	02388|BPTI	58	5	58	SCSFRI_TO_T_00008405	2397	1064	1225	54	1.26e-13	60.1	44.444
cOT2	cOT2	02797|cOT2	29	1	27	SCSFRI_TO_T_00015372	8728	2048	2128	27	6.71e-06	38.9	44.444
TCP.60	Thrombin	01575|TCP	96	54	89	SCSFRI_TO_T_00113591	3663	2766	2873	36	1.8e-06	38.9	44.444
TCP.71	Thrombin	01575|TCP	96	17	86	SCSFRI_TO_T_00134995	2274	2075	2272	70	2.42e-10	52	44.286
TCP.1	Thrombin	01575|TCP	96	2	94	SCSFRI_TO_T_00011669	732	457	714	95	3.51e-16	66.2	44.211
TCP.14	Thrombin	01575|TCP	96	4	87	SCSFRI_TO_T_00035300	1254	943	1188	86	1.39e-16	68.9	44.186
CXCL12.2	Chemokine	02082|CXCL12	68	1	68	SCSFRI_TO_T_00075505	2663	186	386	68	1.5e-17	71.6	44.118
Lys-49	PLA2	02667|Lys-49	121	5	63	SCSFRI_TO_T_00067462	1362	771	944	59	2.06e-11	55.1	44.068
TCP.68	Thrombin	01575|TCP	96	17	91	SCSFRI_TO_T_00127114	2347	1985	2191	75	5.29e-13	59.7	44
BPTI.9	BPTI	02388|BPTI	58	4	58	SCSFRI_TO_T_00047729	4451	3355	3519	55	4.61e-11	53.5	43.636
TCP.63	Thrombin	01575|TCP	96	1	92	SCSFRI_TO_T_00119906	1269	997	1263	94	1.22e-18	74.7	43.617
Bthtx-I	PLA2	02668|Bthtx-I	121	30	96	SCSFRI_TO_T_00002834	318	34	267	78	1.41e-10	48.5	43.59
TCP.62	Thrombin	01575|TCP	96	2	93	SCSFRI_TO_T_00116176	13917	1988	2275	101	3.86e-19	79.3	43.564
CXCL9	Chemokine	02079|CXCL9	103	7	67	SCSFRI_TO_T_00075504	2453	245	424	62	1.79e-09	49.7	43.548
BPTI.3	BPTI	02388|BPTI	58	3	55	SCSFRI_TO_T_00017585	1983	715	873	53	2.51e-14	62	43.396
BPTI.7	BPTI	02388|BPTI	58	3	55	SCSFRI_TO_T_00044848	6184	1599	1757	53	3.37e-12	57.4	43.396
BPTI.11	BPTI	02388|BPTI	58	3	55	SCSFRI_TO_T_00071059	1816	241	399	53	1.87e-10	50.8	43.396
BPTI.21	BPTI	02388|BPTI	58	5	55	SCSFRI_TO_T_00144283	2270	976	1128	51	7.23e-13	57.8	43.137
TCP.77	Thrombin	01575|TCP	96	2	92	SCSFRI_TO_T_00139364	1137	871	1134	93	4.08e-16	67.4	43.011
TCP.10	Thrombin	01575|TCP	96	17	92	SCSFRI_TO_T_00025677	2804	1919	2134	77	5.83e-12	57	42.857
TCP.13	Thrombin	01575|TCP	96	1	94	SCSFRI_TO_T_00033275	4772	1985	2269	98	9.04e-18	73.9	42.857
TCP.21	Thrombin	01575|TCP	96	2	91	SCSFRI_TO_T_00046734	3830	640	897	91	3.89e-15	66.2	42.857
Adrenomedullin.2	Neuropeptide	01479|Adrenomedullin	52	12	52	SCSFRI_TO_T_00115918	735	431	556	42	2.19e-06	38.1	42.857
CXCL2	Chemokine	02077|CXCL2	73	3	71	SCSFRI_TO_T_00140322	842	330	539	70	2.72e-14	60.8	42.857
TCP.78	Thrombin	01575|TCP	96	18	91	SCSFRI_TO_T_00140478	5620	2305	2517	75	3.29e-10	52.8	42.667
BPTI.8	BPTI	02388|BPTI	58	3	56	SCSFRI_TO_T_00046824	162	1	162	54	1.14e-14	55.5	42.593
Scolopendin.20	Scolopendin	02453|Scolopendin 1	48	1	47	SCSFRI_TO_T_00097306	7466	19	159	47	2.47e-06	40.4	42.553
TCP.39	Thrombin	01575|TCP	96	4	89	SCSFRI_TO_T_00068015	6215	2032	2277	87	1.03e-15	68.6	42.529
EC-hepcidin1.4	Hepcidin	01701|EC-hepcidin1	88	1	66	SCSFRI_TO_T_00096096	767	121	306	66	3.28e-07	41.2	42.424
TCP.65	Thrombin	01575|TCP	96	1	91	SCSFRI_TO_T_00124034	1861	645	902	92	2.64e-14	63.2	42.391
sPLA2-IIA.1	PLA2	02534|sPLA2-IIA	124	2	101	SCSFRI_TO_T_00081447	743	423	743	107	1.61e-21	81.3	42.056
TCP.50	Thrombin	01575|TCP	96	1	88	SCSFRI_TO_T_00088153	4118	2563	2814	88	2.78e-17	72.4	42.045
TCP.7	Thrombin	01575|TCP	96	2	94	SCSFRI_TO_T_00014545	1043	641	892	93	3.16e-16	67.4	41.935
BPTI.10	BPTI	02388|BPTI	58	2	56	SCSFRI_TO_T_00062742	2028	895	1059	55	1.28e-11	54.3	41.818
TCP.20	Thrombin	01575|TCP	96	1	91	SCSFRI_TO_T_00046754	2973	687	941	91	1.11e-15	67.4	41.758
cgUbiquitin.6	Ubiquitin	02030|cgUbiquitin	74	1	72	SCSFRI_TO_T_00038732	5773	1829	2041	72	1.11e-10	53.5	41.667
Scolopendin.26	Scolopendin	02453|Scolopendin 1	48	1	48	SCSFRI_TO_T_00121165	2337	1064	1207	48	7.91e-09	46.2	41.667
CXCL1	Chemokine	02076|CXCL1	73	7	66	SCSFRI_TO_T_00140497	1100	310	489	60	1.29e-10	51.2	41.667
TCP.61	Thrombin	01575|TCP	96	1	80	SCSFRI_TO_T_00114732	651	439	651	80	4.09e-12	54.7	41.25
Scolopendin.9	Scolopendin	02453|Scolopendin 1	48	1	47	SCSFRI_TO_T_00030179	3692	309	449	47	2.29e-06	39.7	40.426
cgUbiquitin.15	Ubiquitin	02030|cgUbiquitin	74	1	72	SCSFRI_TO_T_00109159	965	1	216	72	4.64e-13	57.8	40.278
TCP.70	Thrombin	01575|TCP	96	2	93	SCSFRI_TO_T_00132988	4532	2086	2355	92	2.24e-16	70.1	40.217
TCP.69	Thrombin	01575|TCP	96	2	94	SCSFRI_TO_T_00130897	4853	3808	4089	97	4.38e-13	60.8	40.206
Omwaprin	Waprin	01589|Omwaprin	50	3	46	SCSFRI_TO_T_00032858	1971	163	309	50	4.13e-06	38.5	40
TCP.51	Thrombin	01575|TCP	96	2	91	SCSFRI_TO_T_00101085	2430	2146	2409	90	2.46e-14	63.5	40
Scolopendin.16	Scolopendin	02453|Scolopendin 1	48	4	48	SCSFRI_TO_T_00085514	1388	46	189	48	7.91e-08	42.7	39.583
TCP.43	Thrombin	01575|TCP	96	3	93	SCSFRI_TO_T_00070372	729	481	726	91	1.53e-15	64.3	39.56
BPTI.6	BPTI	02388|BPTI	58	3	45	SCSFRI_TO_T_00033108	8729	7009	7137	43	3.75e-07	43.5	39.535
ShLysG.1	Lysozyme	02743|ShLysG	183	3	171	SCSFRI_TO_T_00009242	4983	1389	1928	180	2.27e-30	113	39.444
TCP.34	Thrombin	01575|TCP	96	23	92	SCSFRI_TO_T_00062483	5139	2059	2268	71	8.14e-11	54.3	39.437
TCP.45	Thrombin	01575|TCP	96	1	94	SCSFRI_TO_T_00071286	850	487	741	94	2.04e-15	64.7	39.362
TCP.37	Thrombin	01575|TCP	96	2	95	SCSFRI_TO_T_00066821	1470	682	957	95	3.47e-19	76.6	38.947
BPTI.13	BPTI	02388|BPTI	58	5	58	SCSFRI_TO_T_00076408	2692	917	1078	54	9.62e-11	52	38.889
CCL11	Chemokine	02087|CCL11	74	19	67	SCSFRI_TO_T_00070767	1106	450	596	49	1.7e-09	48.1	38.776
CsCCL21.1	Chemokine	02636|CsCCL21	78	1	78	SCSFRI_TO_T_00019629	1170	383	601	80	8.11e-14	60.5	38.75
CXCL13	Chemokine	02083|CXCL13	87	11	75	SCSFRI_TO_T_00000882	7778	144	338	65	1.43e-09	51.2	38.462
TroCCL4.2	Chemokine	03043|TroCCL4	96	26	90	SCSFRI_TO_T_00043234	545	295	489	65	5.02e-15	61.6	38.462
TCP.32	Thrombin	01575|TCP	96	1	91	SCSFRI_TO_T_00057464	896	526	771	91	1.25e-15	65.5	38.462
TCP.6	Thrombin	01575|TCP	96	1	94	SCSFRI_TO_T_00014390	959	593	847	94	4.35e-15	63.9	38.298
TCP.44	Thrombin	01575|TCP	96	3	91	SCSFRI_TO_T_00070386	927	644	883	89	7.95e-14	60.5	38.202
TCP.76	Thrombin	01575|TCP	96	2	89	SCSFRI_TO_T_00136369	4024	2937	3191	89	1.8e-12	58.9	38.202
TCP.28	Thrombin	01575|TCP	96	40	94	SCSFRI_TO_T_00055111	5816	5617	5778	55	7.49e-07	43.1	38.182
cgUbiquitin.9	Ubiquitin	02030|cgUbiquitin	74	1	72	SCSFRI_TO_T_00060555	5177	294	506	72	3.43e-09	48.9	37.5
Scolopendin.31	Scolopendin	02453|Scolopendin 1	48	1	48	SCSFRI_TO_T_00135770	3847	1	144	48	1.85e-06	40	37.5
β2-Microglobin.5	β2-Microglobin	02343|Human Beta2-Microglobulin	99	13	99	SCSFRI_TO_T_00045054	1553	447	719	91	3.48e-12	57	37.363
TCP.73	Thrombin	01575|TCP	96	16	95	SCSFRI_TO_T_00135641	1123	783	1013	83	3.26e-06	39.3	37.349
BPTI.18	BPTI	02388|BPTI	58	5	55	SCSFRI_TO_T_00107607	1665	1120	1272	51	1.56e-08	45.4	37.255
β2-Microglobin.2	β2-Microglobin	02343|Human Beta2-Microglobulin	99	9	96	SCSFRI_TO_T_00016896	1052	446	712	89	8.47e-15	63.5	37.079
TCP.66	Thrombin	01575|TCP	96	2	93	SCSFRI_TO_T_00124150	1447	1002	1256	92	2.05e-11	54.3	36.957
TCP.75	Thrombin	01575|TCP	96	2	91	SCSFRI_TO_T_00136215	2483	2017	2277	92	6.63e-13	59.3	36.957
TCP.18	Thrombin	01575|TCP	96	2	89	SCSFRI_TO_T_00044088	852	499	759	90	9.35e-14	60.1	36.667
TCP.25	Thrombin	01575|TCP	96	2	87	SCSFRI_TO_T_00055107	1454	751	999	90	4.45e-10	50.8	36.667
TCP.47	Thrombin	01575|TCP	96	17	87	SCSFRI_TO_T_00077797	3075	917	1114	71	4.85e-07	43.1	36.62
TCP.46	Thrombin	01575|TCP	96	4	89	SCSFRI_TO_T_00072535	2000	1478	1726	88	8.27e-10	50.4	36.364
BPTI.16	BPTI	02388|BPTI	58	12	55	SCSFRI_TO_T_00094153	2922	2785	2916	44	2.23e-08	45.4	36.364
BPTI.17	BPTI	02388|BPTI	58	12	55	SCSFRI_TO_T_00099214	1968	1461	1592	44	7.75e-08	43.5	36.364
TCP.72	Thrombin	01575|TCP	96	1	88	SCSFRI_TO_T_00134993	2082	1750	1995	88	5.16e-10	50.8	36.364
RegIIIgamma.7	Lectin	02070|RegIIIgamma	149	8	115	SCSFRI_TO_T_00049327	6300	5890	6192	111	4.3e-11	57	36.036
TCP.74	Thrombin	01575|TCP	96	15	91	SCSFRI_TO_T_00136152	264	1	255	89	4.93e-13	53.5	35.955
cgUbiquitin.17	Ubiquitin	02030|cgUbiquitin	74	1	64	SCSFRI_TO_T_00119242	1414	523	714	64	7.55e-07	40.8	35.938
TCP.22	Thrombin	01575|TCP	96	1	91	SCSFRI_TO_T_00048918	876	523	777	92	1.17e-11	54.3	35.87
TCP.53	Thrombin	01575|TCP	96	2	91	SCSFRI_TO_T_00102513	1127	727	999	95	6.63e-11	52.8	35.789
Mouse Ang4	RNase	02069|Mouse Ang4	120	2	103	SCSFRI_TO_T_00128776	720	399	716	109	5.29e-16	66.2	35.78
Histone H2A.5	Histone H2A	02804|Histone H2A	123	17	97	SCSFRI_TO_T_00037426	7067	520	771	84	5.18e-07	44.7	35.714
RegIIIgamma.6	Lectin	02070|RegIIIgamma	149	36	146	SCSFRI_TO_T_00048193	4057	631	936	112	1.88e-13	63.2	35.714
CCL21	Chemokine	02093|CCL21	111	5	60	SCSFRI_TO_T_00145452	925	238	399	56	7.08e-08	44.3	35.714
BPTI.14	BPTI	02388|BPTI	58	12	56	SCSFRI_TO_T_00077714	873	264	398	45	3.07e-08	43.5	35.556
ShLysG.3	Lysozyme	02743|ShLysG	183	118	181	SCSFRI_TO_T_00047882	2741	2288	2590	102	4.59e-11	56.6	35.294
cgUbiquitin.13	Ubiquitin	02030|cgUbiquitin	74	1	71	SCSFRI_TO_T_00098208	708	454	666	71	1.21e-08	44.7	35.211
TCP.55	Thrombin	01575|TCP	96	2	89	SCSFRI_TO_T_00111141	714	457	714	92	5.07e-09	46.6	34.783
TCP.4	Thrombin	01575|TCP	96	1	92	SCSFRI_TO_T_00013073	741	469	738	95	3.43e-14	60.8	34.737
β2-Microglobin.6	β2-Microglobin	02343|Human Beta2-Microglobulin	99	2	95	SCSFRI_TO_T_00140512	3596	397	681	95	3.79e-12	57.8	34.737
TCP.26	Thrombin	01575|TCP	96	2	93	SCSFRI_TO_T_00055432	1265	561	842	98	6.82e-14	61.2	34.694
CCL22.1	Chemokine	02094|CCL22	69	12	69	SCSFRI_TO_T_00065169	896	355	528	58	5.25e-08	43.1	34.483
TCP.11	Thrombin	01575|TCP	96	2	88	SCSFRI_TO_T_00028149	963	670	933	90	3.05e-10	50.4	34.444
TCP.35	Thrombin	01575|TCP	96	2	91	SCSFRI_TO_T_00063720	909	535	783	90	3.01e-12	56.2	34.444
TCP.8	Thrombin	01575|TCP	96	2	92	SCSFRI_TO_T_00014693	1077	808	1071	93	1.14e-11	54.7	34.409
Eotaxin-3.2	Chemokine	02452|Eotaxin-3	71	8	71	SCSFRI_TO_T_00066560	471	138	356	73	1.47e-10	48.9	34.247
RegIIIgamma.3	Lectin	02070|RegIIIgamma	149	13	99	SCSFRI_TO_T_00017748	1630	226	456	88	2.69e-08	47	34.091
TCP.30	Thrombin	01575|TCP	96	2	87	SCSFRI_TO_T_00057295	1030	666	920	94	2.43e-06	39.7	34.043
TCP.31	Thrombin	01575|TCP	96	2	91	SCSFRI_TO_T_00057321	936	599	865	94	9.3e-08	43.5	34.043
TCP.5	Thrombin	01575|TCP	96	39	94	SCSFRI_TO_T_00014541	294	8	157	56	9.67e-07	37.7	33.929
RegIIIgamma.20	Lectin	02070|RegIIIgamma	149	5	80	SCSFRI_TO_T_00074965	1061	341	562	77	1.12e-07	44.7	33.766
Histone H2A.15	Histone H2A	02804|Histone H2A	123	17	93	SCSFRI_TO_T_00132388	4691	295	522	77	3.5e-08	47.8	33.766
SLPI	Antiproteinase	02095|SLPI	107	6	104	SCSFRI_TO_T_00084411	1158	142	405	101	2.25e-09	48.5	33.663
BPTI.15	BPTI	02388|BPTI	58	2	55	SCSFRI_TO_T_00090409	1170	346	507	54	2.86e-07	41.2	33.333
cgUbiquitin.12	Ubiquitin	02030|cgUbiquitin	74	1	72	SCSFRI_TO_T_00097203	4247	146	367	78	7.25e-08	45.1	33.333
TCP.52	Thrombin	01575|TCP	96	1	94	SCSFRI_TO_T_00101522	3612	1780	2049	96	2.21e-08	47	33.333
RegIIIalpha.12	Lectin	02071|RegIIIalpha	149	5	81	SCSFRI_TO_T_00130544	1875	466	690	79	3.17e-06	41.2	32.911
Eotaxin-3.1	Chemokine	02452|Eotaxin-3	71	1	71	SCSFRI_TO_T_00066808	728	170	385	73	1.97e-08	44.3	32.877
RegIIIgamma.2	Lectin	02070|RegIIIgamma	149	1	146	SCSFRI_TO_T_00011473	10210	3292	3687	150	1.54e-14	67.8	32.667
TCP.15	Thrombin	01575|TCP	96	2	91	SCSFRI_TO_T_00037087	917	599	865	98	4.73e-07	41.6	32.653
TCP.38	Thrombin	01575|TCP	96	3	91	SCSFRI_TO_T_00067390	1233	460	699	89	1.45e-12	57.4	32.584
sPLA2-IIA.2	PLA2	02534|sPLA2-IIA	124	2	123	SCSFRI_TO_T_00089526	1011	245	634	132	6.42e-18	72.8	32.576
RegIIIalpha.10	Lectin	02071|RegIIIalpha	149	25	146	SCSFRI_TO_T_00084648	1321	628	966	123	8.53e-16	68.6	32.52
SP-BN.2	Saposin	01540|SP-BN	81	5	81	SCSFRI_TO_T_00108124	1815	237	464	77	3.96e-07	42	32.468
TCP.24	Thrombin	01575|TCP	96	2	90	SCSFRI_TO_T_00050224	1173	406	663	93	1.37e-07	43.1	32.258
BPTI.4	BPTI	02388|BPTI	58	3	55	SCSFRI_TO_T_00027513	4226	1613	1771	53	1.57e-06	40.8	32.075
cgUbiquitin.8	Ubiquitin	02030|cgUbiquitin	74	2	71	SCSFRI_TO_T_00055606	1625	403	612	70	1.51e-09	48.5	31.429
RegIIIgamma.19	Lectin	02070|RegIIIgamma	149	15	148	SCSFRI_TO_T_00074929	1435	250	615	134	1.48e-12	59.3	31.343
cgUbiquitin.14	Ubiquitin	02030|cgUbiquitin	74	8	74	SCSFRI_TO_T_00109968	2658	2140	2340	67	3.22e-08	45.4	31.343
RegIIIgamma.15	Lectin	02070|RegIIIgamma	149	1	146	SCSFRI_TO_T_00066511	5116	3268	3663	150	4.28e-15	68.2	31.333
TroCCL4.1	Chemokine	03043|TroCCL4	96	5	81	SCSFRI_TO_T_00016988	571	128	364	80	4.6e-09	46.2	31.25
Histone H2A.10	Histone H2A	02804|Histone H2A	123	17	93	SCSFRI_TO_T_00089985	6201	286	513	77	3.71e-06	42	31.169
CCL22.2	Chemokine	02094|CCL22	69	12	69	SCSFRI_TO_T_00065170	1041	331	504	58	8.12e-06	37.4	31.034
TCP.56	Thrombin	01575|TCP	96	6	88	SCSFRI_TO_T_00112456	4198	3385	3699	107	8.49e-09	48.5	30.841
SP-BN.3	Saposin	01540|SP-BN	81	4	81	SCSFRI_TO_T_00110807	1365	232	465	78	3.28e-09	47.8	30.769
RegIIIalpha.6	Lectin	02071|RegIIIalpha	149	14	146	SCSFRI_TO_T_00076175	2018	771	1175	141	1.54e-08	48.1	30.496
RegIIIalpha.4	Lectin	02071|RegIIIalpha	149	25	148	SCSFRI_TO_T_00070885	4999	730	1029	125	9.88e-09	50.1	30.4
TCP.12	Thrombin	01575|TCP	96	2	94	SCSFRI_TO_T_00030243	966	608	880	99	9.38e-07	40.8	30.303
Psoriasin	S100A	02072|Psoriasin	101	1	83	SCSFRI_TO_T_00124361	521	25	270	86	4.55e-07	40.4	30.233
TCP.36	Thrombin	01575|TCP	96	2	93	SCSFRI_TO_T_00064707	906	580	849	96	7.47e-06	38.1	30.208
RegIIIgamma.21	Lectin	02070|RegIIIgamma	149	1	146	SCSFRI_TO_T_00078598	3929	1116	1511	149	1.2e-13	63.9	30.201
RegIIIgamma.16	Lectin	02070|RegIIIgamma	149	15	146	SCSFRI_TO_T_00067375	2779	241	603	136	1.6e-09	51.6	30.147
RegIIIalpha.1	Lectin	02071|RegIIIalpha	149	14	145	SCSFRI_TO_T_00017548	839	220	597	133	1.97e-11	55.1	30.075
RegIIIalpha.9	Lectin	02071|RegIIIalpha	149	21	146	SCSFRI_TO_T_00084645	4086	1176	1535	130	1.89e-07	45.8	30
cgUbiquitin.5	Ubiquitin	02030|cgUbiquitin	74	3	50	SCSFRI_TO_T_00028978	5513	4558	4818	87	5.52e-08	36.2	29.885
β2-Microglobin.4	β2-Microglobin	02343|Human Beta2-Microglobulin	99	11	96	SCSFRI_TO_T_00045053	1855	431	673	87	1.86e-09	49.3	29.885
RegIIIgamma.9	Lectin	02070|RegIIIgamma	149	27	146	SCSFRI_TO_T_00055460	3011	77	424	124	5.47e-09	50.1	29.839
RegIIIgamma.26	Lectin	02070|RegIIIgamma	149	15	146	SCSFRI_TO_T_00112745	3944	3310	3675	135	8.34e-12	58.5	29.63
RegIIIgamma.12	Lectin	02070|RegIIIgamma	149	22	146	SCSFRI_TO_T_00064187	4639	2733	3074	125	1.1e-11	58.5	29.6
TCP.33	Thrombin	01575|TCP	96	7	89	SCSFRI_TO_T_00058076	2731	2121	2444	115	3.42e-06	40.4	29.565
RegIIIgamma.24	Lectin	02070|RegIIIgamma	149	22	146	SCSFRI_TO_T_00096333	5003	3938	4279	126	6.82e-10	53.1	29.365
TCP.41	Thrombin	01575|TCP	96	1	94	SCSFRI_TO_T_00070055	1944	573	842	99	4.68e-08	45.4	29.293
RegIIIgamma.25	Lectin	02070|RegIIIgamma	149	15	146	SCSFRI_TO_T_00100076	5409	3981	4346	136	7.47e-10	53.1	28.676
RegIIIalpha.11	Lectin	02071|RegIIIalpha	149	21	145	SCSFRI_TO_T_00112273	4804	1189	1536	126	3.6e-09	51.2	28.571
RegIIIgamma.18	Lectin	02070|RegIIIgamma	149	29	146	SCSFRI_TO_T_00071138	1806	815	1144	120	5.48e-08	46.2	28.333
S100A15	S100A	03134|S100A15	101	4	88	SCSFRI_TO_T_00111261	264	4	252	85	4.54e-07	38.5	28.235
RegIIIgamma.1	Lectin	02070|RegIIIgamma	149	15	146	SCSFRI_TO_T_00004817	658	22	402	139	1.96e-08	45.8	28.058
RegIIIgamma.13	Lectin	02070|RegIIIgamma	149	11	146	SCSFRI_TO_T_00065255	2979	2404	2781	140	8.33e-13	60.8	27.857
TCP.40	Thrombin	01575|TCP	96	12	92	SCSFRI_TO_T_00069087	6459	2019	2282	90	2.28e-06	42	27.778
RegIIIgamma.28	Lectin	02070|RegIIIgamma	149	22	147	SCSFRI_TO_T_00135732	3468	2197	2541	126	4.07e-10	53.5	27.778
RegIIIgamma.8	Lectin	02070|RegIIIgamma	149	2	146	SCSFRI_TO_T_00049930	3427	1622	2038	149	2.56e-10	53.9	27.517
RegIIIgamma.30	Lectin	02070|RegIIIgamma	149	1	146	SCSFRI_TO_T_00140056	7740	4300	4695	149	4.12e-10	54.3	27.517
TCP.19	Thrombin	01575|TCP	96	1	93	SCSFRI_TO_T_00045357	1283	568	828	95	2.57e-06	39.7	27.368
cgUbiquitin.1	Ubiquitin	02030|cgUbiquitin	74	1	70	SCSFRI_TO_T_00000645	1977	69	278	70	1.52e-09	48.9	27.143
RegIIIalpha.7	Lectin	02071|RegIIIalpha	149	7	146	SCSFRI_TO_T_00076816	3366	817	1221	143	1.25e-10	55.1	26.573
RegIIIalpha.5	Lectin	02071|RegIIIalpha	149	14	147	SCSFRI_TO_T_00076172	1087	535	948	145	3.95e-06	40	26.207
RegIIIgamma.23	Lectin	02070|RegIIIgamma	149	14	147	SCSFRI_TO_T_00084647	1053	433	846	149	6.53e-08	45.4	26.174
RegIIIgamma.29	Lectin	02070|RegIIIgamma	149	18	149	SCSFRI_TO_T_00138946	1064	1	369	134	1.47e-07	44.3	26.119
RegIIIgamma.4	Lectin	02070|RegIIIgamma	149	14	146	SCSFRI_TO_T_00032133	1382	382	771	140	7.5e-08	45.4	25.714
RegIIIgamma.14	Lectin	02070|RegIIIgamma	149	15	149	SCSFRI_TO_T_00066599	7032	67	462	140	4.92e-09	51.2	25.714
RegIIIalpha.13	Lectin	02071|RegIIIalpha	149	13	145	SCSFRI_TO_T_00131299	1041	342	716	137	1.66e-08	47	25.547
β2-Microglobin.3	β2-Microglobin	02343|Human Beta2-Microglobulin	99	5	97	SCSFRI_TO_T_00016900	560	278	559	94	1.31e-10	50.1	25.532
RegIIIalpha.8	Lectin	02071|RegIIIalpha	149	13	147	SCSFRI_TO_T_00081959	1539	527	928	142	3.54e-06	40.8	25.352
RegIIIgamma.17	Lectin	02070|RegIIIgamma	149	6	147	SCSFRI_TO_T_00070450	3557	446	859	146	8.17e-09	49.7	25.342
RegIIIgamma.10	Lectin	02070|RegIIIgamma	149	23	145	SCSFRI_TO_T_00061876	625	247	564	123	2.84e-08	45.1	25.203
SP-BN.1	Saposin	01540|SP-BN	81	7	81	SCSFRI_TO_T_00039004	1993	383	610	76	6.1e-10	50.1	25
RegIIIgamma.11	Lectin	02070|RegIIIgamma	149	15	146	SCSFRI_TO_T_00063357	3478	1105	1482	136	4.68e-06	41.6	25
RegIIIalpha.2	Lectin	02071|RegIIIalpha	149	2	146	SCSFRI_TO_T_00064231	697	233	637	149	1.38e-07	43.5	24.832
Chemerin.1	Chemokine	02195|Chemerin	137	2	125	SCSFRI_TO_T_00058484	693	204	584	128	4.04e-07	42	24.219
RegIIIgamma.22	Lectin	02070|RegIIIgamma	149	13	149	SCSFRI_TO_T_00081907	1224	791	1201	145	1.31e-06	41.6	24.138
RegIIIgamma.5	Lectin	02070|RegIIIgamma	149	15	147	SCSFRI_TO_T_00044983	3549	741	1130	139	1.53e-06	43.1	23.741
RegIIIalpha.3	Lectin	02071|RegIIIalpha	149	16	148	SCSFRI_TO_T_00069092	1905	28	456	152	7.74e-06	40	23.026
RegIIIgamma.27	Lectin	02070|RegIIIgamma	149	15	146	SCSFRI_TO_T_00129818	2268	605	994	138	1.68e-07	45.4	22.464
