# Supplementary material for: Genome-Wide Identification of Trachinotus ovatus Antimicrobial Peptides and Their Immune Response against Two Pathogen Challenges
Source: Mar Drugs. 2023 Sep 25;21(10):505. doi: 10.3390/md21100505 (PMC10608450; doi:10.3390/md21100505)
Supplement: Supplementary file 1 [file marinedrugs-21-00505-s001.zip › Supplementary File S3.xlsx]

## Sheet: Sheet1
node1_AMP_id	node2_AMP_id	node1_AMP_id_abbr	node2_AMP_id_abbr	node1	node2	node1_string_id	node2_string_id	node1_string_other_names_and_aliases	node2_string _other_names_and_aliases	neighborhood_on_chromosome	gene_fusion	phylogenetic_cooccurrence	homology	coexpression	experimentally_determined_interaction	database_annotated	automated_textmining	combined_score
Scolopendin.1	Scolopendin.10	Sco.1	Sco.1	APP	LOC111657268	1841481.ENSSLDP00000007291	1841481.ENSSLDP00000017697	Serine threonine kinase 4.	Serine threonine kinase 3 (STE20 homolog, yeast).	0	0	0.054	0.971	0	0	0.9	0	0.901
β2-Microglobin.1	Scolopendin.14	β2-M.1	Sco.14	APP	plg	1841481.ENSSLDP00000016353	1841481.ENSSLDP00000000215	Beta-2-microglobulin; Component of the class I major histocompatibility complex (MHC). Involved in the presentation of peptide antigens to the immune system.	Protein kinase domain-containing protein.	0	0	0	0	0.087	0.165	0.315	0.081	0.455
β2-Microglobin.1	cgUbiquitin.11	β2-M.1	cgUbi.11	APP	LOC111661081	1841481.ENSSLDP00000016353	1841481.ENSSLDP00000001565	Beta-2-microglobulin; Component of the class I major histocompatibility complex (MHC). Involved in the presentation of peptide antigens to the immune system.	Ubiquitin-like domain-containing protein.	0	0	0	0	0.053	0.052	0.526	0.137	0.583
β2-Microglobin.1	Scolopendin.11	β2-M.1	Sco.11	APP	SNCA	1841481.ENSSLDP00000016353	1841481.ENSSLDP00000005731	Beta-2-microglobulin; Component of the class I major histocompatibility complex (MHC). Involved in the presentation of peptide antigens to the immune system.	Cyclin-dependent kinase 2; Belongs to the protein kinase superfamily.	0	0	0	0	0.113	0.165	0.342	0.081	0.492
β2-Microglobin.1	Scolopendin.7	β2-M.1	Sco.7	APP	LOC111667656	1841481.ENSSLDP00000016353	1841481.ENSSLDP00000006627	Beta-2-microglobulin; Component of the class I major histocompatibility complex (MHC). Involved in the presentation of peptide antigens to the immune system.	Cyclin-dependent kinase 16; Belongs to the protein kinase superfamily.	0	0	0	0	0.087	0.165	0.315	0.081	0.455
β2-Microglobin.1	Scolopendin.29	β2-M.1	Sco.29	APP	f2	1841481.ENSSLDP00000016353	1841481.ENSSLDP00000006938	Beta-2-microglobulin; Component of the class I major histocompatibility complex (MHC). Involved in the presentation of peptide antigens to the immune system.	Cyclin-dependent kinase 14; Belongs to the protein kinase superfamily.	0	0	0	0	0.087	0.165	0.315	0.081	0.455
β2-Microglobin.1	Scolopendin.21	β2-M.1	Sco.21	APP	LOC111665009	1841481.ENSSLDP00000016353	1841481.ENSSLDP00000013422	Beta-2-microglobulin; Component of the class I major histocompatibility complex (MHC). Involved in the presentation of peptide antigens to the immune system.	Cyclin dependent kinase 17.	0	0	0	0	0.087	0.165	0.315	0.081	0.455
β2-Microglobin.1	Scolopendin.22	β2-M.1	Sco.22	APP	LOC111669364	1841481.ENSSLDP00000016353	1841481.ENSSLDP00000020086	Beta-2-microglobulin; Component of the class I major histocompatibility complex (MHC). Involved in the presentation of peptide antigens to the immune system.	Cyclin-dependent kinase 15; Belongs to the protein kinase superfamily.	0	0	0	0	0.087	0.165	0.315	0.081	0.455
β2-Microglobin.1	Scolopendin.6	β2-M.1	Sco.6	APP	LOC111668349	1841481.ENSSLDP00000016353	1841481.ENSSLDP00000020075	Beta-2-microglobulin; Component of the class I major histocompatibility complex (MHC). Involved in the presentation of peptide antigens to the immune system.	Cyclin dependent kinase 18.	0	0	0	0	0.087	0.165	0.315	0.081	0.455
β2-Microglobin.1	Scolopendin.8	β2-M.1	Sco.8	CALCB	IAPP	1841481.ENSSLDP00000016353	1841481.ENSSLDP00000016679	Beta-2-microglobulin; Component of the class I major histocompatibility complex (MHC). Involved in the presentation of peptide antigens to the immune system.	Protein kinase domain-containing protein.	0	0	0	0	0.087	0.165	0.315	0.081	0.455
β2-Microglobin.1	Scolopendin.2	β2-M.1	Sco.2	ENSSLDP00000000372	uba52	1841481.ENSSLDP00000016353	1841481.ENSSLDP00000016455	Beta-2-microglobulin; Component of the class I major histocompatibility complex (MHC). Involved in the presentation of peptide antigens to the immune system.	Cyclin-dependent kinase 6; Belongs to the protein kinase superfamily.	0	0	0	0	0.113	0.165	0.342	0.081	0.492
β2-Microglobin.1	β2-Microglobin.6	β2-M.1	β2-M.6	ENSSLDP00000000372	LOC111661033	1841481.ENSSLDP00000016353	1841481.ENSSLDP00000018103	Beta-2-microglobulin; Component of the class I major histocompatibility complex (MHC). Involved in the presentation of peptide antigens to the immune system.	Ig-like domain-containing protein.	0	0	0	0.766	0.103	0	0.548	0.059	0.585
Scolopendin.2	cgUbiquitin.11	Sco.2	cgUbi.11	ENSSLDP00000000372	LOC111658654	1841481.ENSSLDP00000016455	1841481.ENSSLDP00000001565	Cyclin-dependent kinase 6; Belongs to the protein kinase superfamily.	Ubiquitin-like domain-containing protein.	0	0	0	0	0.049	0.28	0.53	0.059	0.656
Scolopendin.2	Scolopendin.16	Sco.2	Sco.16	ENSSLDP00000000372	LOC111651692	1841481.ENSSLDP00000016455	1841481.ENSSLDP00000003400	Cyclin-dependent kinase 6; Belongs to the protein kinase superfamily.	Cyclin-dependent kinase 7; Belongs to the protein kinase superfamily.	0	0	0.071	0.85	0.047	0.383	0.315	0.11	0.606
Scolopendin.2	Scolopendin.13	Sco.2	Sco.13	ENSSLDP00000000372	LOC111656245	1841481.ENSSLDP00000016455	1841481.ENSSLDP00000005288	Cyclin-dependent kinase 6; Belongs to the protein kinase superfamily.	Cyclin-dependent kinase 10; Belongs to the protein kinase superfamily.	0	0	0.073	0.857	0.042	0.119	0.351	0.064	0.438
Scolopendin.2	cgUbiquitin.10	Sco.2	cgUbi.10	ENSSLDP00000000372	LOC111657222	1841481.ENSSLDP00000016455	1841481.ENSSLDP00000008990	Cyclin-dependent kinase 6; Belongs to the protein kinase superfamily.	Ubiquitin A-52 residue ribosomal protein fusion product 1.	0	0	0	0	0	0.211	0.355	0	0.469
Scolopendin.2	Scolopendin.3	Sco.2	Sco.3	ENSSLDP00000000372	LOC111644582	1841481.ENSSLDP00000016455	1841481.ENSSLDP00000013476	Cyclin-dependent kinase 6; Belongs to the protein kinase superfamily.	Cyclin-dependent kinase 11B.	0	0	0	0.862	0.042	0.119	0.351	0.064	0.418
Scolopendin.2	Scolopendin.15	Sco.2	Sco.15	ENSSLDP00000000372	LOC111650301	1841481.ENSSLDP00000016455	1841481.ENSSLDP00000017218	Cyclin-dependent kinase 6; Belongs to the protein kinase superfamily.	Cyclin-dependent kinase 5; Belongs to the protein kinase superfamily.	0	0	0.066	0.917	0	0.29	0	0.223	0.439
Bthtx-I	TCP.35	Bthtx-I	Bthtx-I	ENSSLDP00000000372	ENSSLDP00000028616	1841481.ENSSLDP00000021421	1841481.ENSSLDP00000012339	Phospholipase A(2).	Zgc:112160; Belongs to the peptidase S1 family.	0	0	0	0	0.128	0	0	0.601	0.637
Bthtx-I	sPLA2-IIA.3	Bthtx-I	Bthtx-I	ENSSLDP00000000372	ENSSLDP00000016046	1841481.ENSSLDP00000021421	1841481.ENSSLDP00000012852	Phospholipase A(2).	Phospholipase A(2).	0	0	0.112	0.775	0	0	0.583	0.168	0.665
cgUbiquitin.2	cgUbiquitin.4	cgUbi.2	cgUbi.4	ENSSLDP00000000372	LOC111650310	1841481.ENSSLDP00000024700	1841481.ENSSLDP00000001034	Ubiquitin B.	Ubiquitin-like domain-containing protein.	0	0	0	0.93	0.044	0.211	0.353	0.078	0.489
cgUbiquitin.2	Ubiquicidin	cgUbi.2	Ubi	ENSSLDP00000003301	f2	1841481.ENSSLDP00000024700	1841481.ENSSLDP00000001274	Ubiquitin B.	40S ribosomal protein S30; Belongs to the eukaryotic ribosomal protein eS30 family.	0	0	0	0	0.199	0.443	0.096	0.086	0.582
cgUbiquitin.2	cgUbiquitin.11	cgUbi.2	cgUbi.11	ENSSLDP00000003301	LOC111667394	1841481.ENSSLDP00000024700	1841481.ENSSLDP00000001565	Ubiquitin B.	Ubiquitin-like domain-containing protein.	0	0	0	0.929	0.148	0.982	0.414	0	0.99
cgUbiquitin.2	cgUbiquitin.10	cgUbi.2	cgUbi.10	ENSSLDP00000004368	LOC111667394	1841481.ENSSLDP00000024700	1841481.ENSSLDP00000008990	Ubiquitin B.	Ubiquitin A-52 residue ribosomal protein fusion product 1.	0	0	0	0.952	0.196	0.839	0.314	0.113	0.91
cgUbiquitin.2	TCP.78	cgUbi.2	TCP.78	ENSSLDP00000006164	LOC111667394	1841481.ENSSLDP00000024700	1841481.ENSSLDP00000024056	Ubiquitin B.	Corin, serine peptidase.	0	0	0	0	0	0.211	0.344	0	0.46
cgUbiquitin.2	Histone H4.6	cgUbi.2	His-h4.6	ENSSLDP00000007532	LOC111654297	1841481.ENSSLDP00000024700	1841481.ENSSLDP00000029456	Ubiquitin B.	Histone H4; Core component of nucleosome. Nucleosomes wrap and compact DNA into chromatin, limiting DNA accessibility to the cellular machineries which require DNA as a template. Histones thereby play a central role in transcription regulation, DNA repair, DNA replication and chromosomal stability. DNA accessibility is regulated via a complex set of post-translational modifications of histones, a…	0	0	0	0	0.054	0.272	0.152	0.105	0.407
cgUbiquitin.2	Histone H4.8	cgUbi.2	His-h4.8	ENSSLDP00000007532	LOC111670465	1841481.ENSSLDP00000024700	1841481.ENSSLDP00000028616	Ubiquitin B.	Histone H4; Core component of nucleosome. Nucleosomes wrap and compact DNA into chromatin, limiting DNA accessibility to the cellular machineries which require DNA as a template. Histones thereby play a central role in transcription regulation, DNA repair, DNA replication and chromosomal stability. DNA accessibility is regulated via a complex set of post-translational modifications of histones, a…	0	0	0	0	0.054	0.272	0.152	0.105	0.407
Histone H3.1	Histone H2A.2	His-h3.1	His-h2a.2	ENSSLDP00000007532	cxcl14	1841481.ENSSLDP00000012515	1841481.ENSSLDP00000000372	Histone domain-containing protein.	Histone H2A; Belongs to the histone H2A family.	0	0.002	0	0	0.139	0.285	0.153	0.096	0.465
Histone H3.1	Ubiquicidin	His-h3.1	Ubi	ENSSLDP00000007532	LOC111665567	1841481.ENSSLDP00000012515	1841481.ENSSLDP00000001274	Histone domain-containing protein.	40S ribosomal protein S30; Belongs to the eukaryotic ribosomal protein eS30 family.	0	0	0	0	0.126	0.262	0.094	0.109	0.409
Histone H3.1	cgUbiquitin.11	His-h3.1	cgUbi.11	ENSSLDP00000007669	LOC111651344	1841481.ENSSLDP00000012515	1841481.ENSSLDP00000001565	Histone domain-containing protein.	Ubiquitin-like domain-containing protein.	0	0	0	0	0.081	0.541	0.192	0.127	0.662
Histone H3.1	Histone H2A.11	His-h3.1	His-h2a.11	ENSSLDP00000007669	LOC111667394	1841481.ENSSLDP00000012515	1841481.ENSSLDP00000004022	Histone domain-containing protein.	Histone H2A; Belongs to the histone H2A family.	0	0.004	0	0	0.139	0.272	0.153	0.096	0.455
Histone H3.1	Histone H2A.12	His-h3.1	His-h2a.12	ENSSLDP00000007669	f2	1841481.ENSSLDP00000012515	1841481.ENSSLDP00000017270	Histone domain-containing protein.	Histone H2A; Belongs to the histone H2A family.	0	0.005	0	0	0.139	0.272	0.153	0.096	0.455
Histone H3.1	Histone H2A.9	His-h3.1	His-h2a.9	ENSSLDP00000007709	fau	1841481.ENSSLDP00000012515	1841481.ENSSLDP00000024185	Histone domain-containing protein.	Histone H2A; Belongs to the histone H2A family.	0	0.004	0	0	0.139	0.272	0.153	0.096	0.455
Histone H3.1	Histone H2A.16	His-h3.1	His-h2a.16	ENSSLDP00000012572	LOC111667394	1841481.ENSSLDP00000012515	1841481.ENSSLDP00000029254	Histone domain-containing protein.	Histone H2A; Belongs to the histone H2A family.	0	0.004	0	0	0.139	0.272	0.153	0.096	0.455
Histone H3.1	Histone H2B.4	His-h3.1	His-h2b.4	ENSSLDP00000013293	LOC111662812	1841481.ENSSLDP00000012515	1841481.ENSSLDP00000016046	Histone domain-containing protein.	Histone H2B; Belongs to the histone H2B family.	0	0.053	0	0	0.195	0.272	0.168	0.104	0.51
Histone H3.1	Histone H2B.8	His-h3.1	His-h2b.8	ENSSLDP00000014167	LOC111660622	1841481.ENSSLDP00000012515	1841481.ENSSLDP00000029350	Histone domain-containing protein.	Histone H2B; Belongs to the histone H2B family.	0	0.069	0	0	0.195	0.272	0.168	0.104	0.519
Histone H3.1	Histone H2B.6	His-h3.1	His-h2b.6	ENSSLDP00000014167	LOC111656407	1841481.ENSSLDP00000012515	1841481.ENSSLDP00000029217	Histone domain-containing protein.	Histone H2B 12.	0	0.07	0	0	0.195	0.272	0.168	0.104	0.519
Histone H3.1	Histone H2B.2	His-h3.1	His-h2b.2	ENSSLDP00000014167	LOC111656409	1841481.ENSSLDP00000012515	1841481.ENSSLDP00000029627	Histone domain-containing protein.	Histone H2B 12-like.	0	0.069	0	0	0.195	0.272	0.168	0.104	0.519
Histone H3.1	Histone H4.8	His-h3.1	His-h4.8	ENSSLDP00000014167	LOC111660628	1841481.ENSSLDP00000012515	1841481.ENSSLDP00000028616	Histone domain-containing protein.	Histone H4; Core component of nucleosome. Nucleosomes wrap and compact DNA into chromatin, limiting DNA accessibility to the cellular machineries which require DNA as a template. Histones thereby play a central role in transcription regulation, DNA repair, DNA replication and chromosomal stability. DNA accessibility is regulated via a complex set of post-translational modifications of histones, a…	0	0.037	0	0	0.186	0.279	0.209	0.107	0.529
Histone H3.1	Histone H4.6	His-h3.1	His-h4.6	ENSSLDP00000014167	LOC111656408	1841481.ENSSLDP00000012515	1841481.ENSSLDP00000029456	Histone domain-containing protein.	Histone H4; Core component of nucleosome. Nucleosomes wrap and compact DNA into chromatin, limiting DNA accessibility to the cellular machineries which require DNA as a template. Histones thereby play a central role in transcription regulation, DNA repair, DNA replication and chromosomal stability. DNA accessibility is regulated via a complex set of post-translational modifications of histones, a…	0	0.037	0	0	0.186	0.279	0.209	0.107	0.529
Histone H3.1	Histone H2A.7	His-h3.1	His-h2a.7	ENSSLDP00000014701	LOC111651344	1841481.ENSSLDP00000012515	1841481.ENSSLDP00000022235	Histone domain-containing protein.	Core histone macro-H2A; Variant histone H2A which replaces conventional H2A in a subset of nucleosomes.	0	0	0	0	0.139	0.445	0.248	0.137	0.648
Histone H3.1	Histone H2A.8	His-h3.1	His-h2a.8	ENSSLDP00000014701	f2	1841481.ENSSLDP00000012515	1841481.ENSSLDP00000021268	Histone domain-containing protein.	H2A histone family, member Y; Belongs to the histone H2A family.	0	0	0	0	0.139	0.445	0.248	0.137	0.648
Scolopendin.3	Scolopendin.11	Sco.3	Sco.11	ENSSLDP00000016046	LOC111644582	1841481.ENSSLDP00000013476	1841481.ENSSLDP00000005731	Cyclin-dependent kinase 11B.	Cyclin-dependent kinase 2; Belongs to the protein kinase superfamily.	0	0	0	0.927	0.042	0.119	0.351	0.064	0.418
Ixodidin	Ubiquicidin	Ixo	Ubi	ENSSLDP00000016046	LOC111662848-2	1841481.ENSSLDP00000007709	1841481.ENSSLDP00000001274	Uncharacterized protein.	40S ribosomal protein S30; Belongs to the eukaryotic ribosomal protein eS30 family.	0	0	0	0	0.1	0.666	0.084	0	0.7
RegIIIgamma.2	RegIIIgamma.26	Reg-g.2	Reg-g.26	ENSSLDP00000016046	uba52	1841481.ENSSLDP00000031115	1841481.ENSSLDP00000003373	Neurocan b.	Aggrecan b.kazal, immunoglobulin, kunitz and netrin domain containing 1.	0	0	0	0.812	0	0.101	0.115	0.317	0.409
RegIIIgamma.2	RegIIIgamma.16	Reg-g.2	Reg-g.16	ENSSLDP00000016046	LOC111661033	1841481.ENSSLDP00000031115	1841481.ENSSLDP00000006647	Neurocan b.	Versican a.	0	0	0	0.797	0	0.076	0.229	0.407	0.54
RegIIIgamma.2	RegIIIgamma.13	Reg-g.2	Reg-g.13	ENSSLDP00000016046	LOC111651692	1841481.ENSSLDP00000031115	1841481.ENSSLDP00000031782	Neurocan b.	Aggrecan a.	0	0	0	0.811	0	0.101	0.115	0.317	0.409
TCP.1	TCP.35	TCP.1	TCP.35	ENSSLDP00000016046	LOC111658654	1841481.ENSSLDP00000021768	1841481.ENSSLDP00000012339	Zmp:0000001088; Belongs to the peptidase S1 family.	Zgc:112160; Belongs to the peptidase S1 family.	0	0	0.121	0.837	0.112	0.27	0.142	0.066	0.46
TCP.1	TCP.22	TCP.1	TCP.22	ENSSLDP00000016046	ENSSLDP00000028616	1841481.ENSSLDP00000021768	1841481.ENSSLDP00000019200	Zmp:0000001088; Belongs to the peptidase S1 family.	Zgc:171592; Belongs to the peptidase S1 family.	0	0	0.119	0.84	0.112	0.27	0.142	0.066	0.459
TCP.1	Beta-amyloid	TCP.1	B-am	ENSSLDP00000016046	LOC111650301	1841481.ENSSLDP00000021768	1841481.ENSSLDP00000024915	Zmp:0000001088; Belongs to the peptidase S1 family.	Amyloid beta (A4) precursor protein b.	0	0	0	0	0	0.448	0.062	0.08	0.482
TCP.1	BPTI.3	TCP.1	BPTI.3	ENSSLDP00000016046	LOC111672981	1841481.ENSSLDP00000021768	1841481.ENSSLDP00000022258	Zmp:0000001088; Belongs to the peptidase S1 family.	Amyloid beta precursor protein.	0	0	0	0	0	0.448	0.062	0.08	0.482
TCP.1	BPTI.11	TCP.1	BPTI.11	ENSSLDP00000016046	LOC111659963	1841481.ENSSLDP00000021768	1841481.ENSSLDP00000025797	Zmp:0000001088; Belongs to the peptidase S1 family.	Tissue factor pathway inhibitor.	0	0	0	0	0	0.543	0.11	0.048	0.578
Scolopendin.4	Scolopendin.16	Sco.4	Sco.16	ENSSLDP00000016046	ENSSLDP00000017270	1841481.ENSSLDP00000026472	1841481.ENSSLDP00000003400	Cyclin-dependent kinase 13.	Cyclin-dependent kinase 7; Belongs to the protein kinase superfamily.	0	0	0	0.834	0	0.208	0.499	0.221	0.663
EC-hepcidin1.1	miiuy LEAP-2	EC-hep1.1	mLEAP-2	ENSSLDP00000016046	ENSSLDP00000024185	1841481.ENSSLDP00000027372	1841481.ENSSLDP00000003719	Uncharacterized protein.	Liver-expressed antimicrobial peptide 2.	0	0	0	0	0	0	0	0.408	0.408
Histone H2A.2	cgUbiquitin.10	His-h2a.2	cgUbi.10	ENSSLDP00000016046	ENSSLDP00000029254	1841481.ENSSLDP00000000372	1841481.ENSSLDP00000008990	Histone H2A; Belongs to the histone H2A family.	Ubiquitin A-52 residue ribosomal protein fusion product 1.	0	0	0	0	0	0.295	0.206	0.085	0.443
Histone H2A.2	Histone H3.15	His-h2a.2	His-h3.15	ENSSLDP00000017270	LOC111644582	1841481.ENSSLDP00000000372	1841481.ENSSLDP00000016861	Histone H2A; Belongs to the histone H2A family.	Histone H3.3.	0	0.001	0	0	0.139	0.285	0.153	0.096	0.465
Histone H2A.2	Histone H3.5	His-h2a.2	His-h3.5	ENSSLDP00000017270	uba52	1841481.ENSSLDP00000000372	1841481.ENSSLDP00000031109	Histone H2A; Belongs to the histone H2A family.	Histone domain-containing protein.	0	0.001	0	0	0.139	0.285	0.153	0.096	0.465
Histone H2A.2	Histone H2B.8	His-h2a.2	His-h2b.8	ENSSLDP00000017270	LOC111661033	1841481.ENSSLDP00000000372	1841481.ENSSLDP00000029350	Histone H2A; Belongs to the histone H2A family.	Histone H2B; Belongs to the histone H2B family.	0	0.004	0.282	0	0.326	0.279	0.109	0.096	0.667
Histone H2A.2	Histone H2B.6	His-h2a.2	His-h2b.6	ENSSLDP00000017270	LOC111658654	1841481.ENSSLDP00000000372	1841481.ENSSLDP00000029217	Histone H2A; Belongs to the histone H2A family.	Histone H2B 12.	0	0.004	0.291	0	0.326	0.279	0.109	0.096	0.671
Histone H2A.2	cgUbiquitin.11	His-h2a.2	cgUbi.11	ENSSLDP00000017270	LOC111651692	1841481.ENSSLDP00000000372	1841481.ENSSLDP00000001565	Histone H2A; Belongs to the histone H2A family.	Ubiquitin-like domain-containing protein.	0	0	0	0	0.067	0.521	0.326	0	0.672
Histone H2A.2	Histone H4.6	His-h2a.2	His-h4.6	ENSSLDP00000017270	ENSSLDP00000028616	1841481.ENSSLDP00000000372	1841481.ENSSLDP00000029456	Histone H2A; Belongs to the histone H2A family.	Histone H4; Core component of nucleosome. Nucleosomes wrap and compact DNA into chromatin, limiting DNA accessibility to the cellular machineries which require DNA as a template. Histones thereby play a central role in transcription regulation, DNA repair, DNA replication and chromosomal stability. DNA accessibility is regulated via a complex set of post-translational modifications of histones, a…	0	0.004	0	0	0.218	0.447	0.197	0.182	0.677
Histone H2A.2	Histone H4.8	His-h2a.2	His-h4.8	ENSSLDP00000017270	LOC111650301	1841481.ENSSLDP00000000372	1841481.ENSSLDP00000028616	Histone H2A; Belongs to the histone H2A family.	Histone H4; Core component of nucleosome. Nucleosomes wrap and compact DNA into chromatin, limiting DNA accessibility to the cellular machineries which require DNA as a template. Histones thereby play a central role in transcription regulation, DNA repair, DNA replication and chromosomal stability. DNA accessibility is regulated via a complex set of post-translational modifications of histones, a…	0	0.004	0	0	0.218	0.447	0.197	0.182	0.677
Histone H2A.2	Histone H2B.4	His-h2a.2	His-h2b.4	ENSSLDP00000017270	LOC111656245	1841481.ENSSLDP00000000372	1841481.ENSSLDP00000016046	Histone H2A; Belongs to the histone H2A family.	Histone H2B; Belongs to the histone H2B family.	0	0.004	0.31	0	0.326	0.279	0.109	0.096	0.68
Histone H2A.2	Histone H2B.2	His-h2a.2	His-h2b.2	ENSSLDP00000017270	LOC111657222	1841481.ENSSLDP00000000372	1841481.ENSSLDP00000029627	Histone H2A; Belongs to the histone H2A family.	Histone H2B 12-like.	0	0.004	0.312	0	0.326	0.279	0.109	0.096	0.681
TCP.8	TCP.59	TCP.8	TCP.59	ENSSLDP00000017270	LOC111650310	1841481.ENSSLDP00000002637	1841481.ENSSLDP00000018550	Peptidase S1 domain-containing protein; Belongs to the peptidase S1 family.	Coagulation factor II (thrombin); Belongs to the peptidase S1 family.	0	0	0.156	0.734	0.046	0.048	0.325	0	0.413
TCP.8	BPTI.11	TCP.8	BPTI.11	ENSSLDP00000023646	fau	1841481.ENSSLDP00000002637	1841481.ENSSLDP00000025797	Peptidase S1 domain-containing protein; Belongs to the peptidase S1 family.	Tissue factor pathway inhibitor.	0	0	0	0	0	0.37	0.11	0.048	0.419
CXCL12.1	CsCCL21.2	CXCL12.1	CsCCL21.2	ENSSLDP00000023646	LOC111644582	1841481.ENSSLDP00000018218	1841481.ENSSLDP00000001482	Chemokine (C-X-C motif) ligand 12b (stromal cell-derived factor 1); Belongs to the intercrine alpha (chemokine CxC) family.	Chemokine (C-C motif) ligand 25b.	0	0	0	0	0	0.742	0.368	0.219	0.861
CXCL12.1	CXCL1	CXCL12.1	CXCL1	ENSSLDP00000023646	plg	1841481.ENSSLDP00000018218	1841481.ENSSLDP00000007532	Chemokine (C-X-C motif) ligand 12b (stromal cell-derived factor 1); Belongs to the intercrine alpha (chemokine CxC) family.	SCY domain-containing protein.	0	0	0	0	0.053	0.742	0.519	0.337	0.911
CXCL12.1	TroCCL4.2	CXCL12.1	TroCCL4.2	ENSSLDP00000023646	f2	1841481.ENSSLDP00000018218	1841481.ENSSLDP00000022426	Chemokine (C-X-C motif) ligand 12b (stromal cell-derived factor 1); Belongs to the intercrine alpha (chemokine CxC) family.	SCY domain-containing protein.	0	0	0	0	0.101	0.643	0.272	0.393	0.839
CXCL12.1	CXCL14	CXCL12.1	CXCL14	ENSSLDP00000024185	LOC111644582	1841481.ENSSLDP00000018218	1841481.ENSSLDP00000029805	Chemokine (C-X-C motif) ligand 12b (stromal cell-derived factor 1); Belongs to the intercrine alpha (chemokine CxC) family.	Chemokine (C-X-C motif) ligand 14.	0	0	0	0	0.064	0.846	0	0.405	0.906
BPTI.3	TCP.45	BPTI.3	TCP.45	ENSSLDP00000024185	uba52	1841481.ENSSLDP00000022258	1841481.ENSSLDP00000000610	Amyloid beta precursor protein.	Peptidase S1 domain-containing protein; Belongs to the peptidase S1 family.	0	0	0	0	0	0.448	0.062	0.08	0.482
BPTI.3	TCP.75	BPTI.3	TCP.75	ENSSLDP00000024185	LOC111661033	1841481.ENSSLDP00000022258	1841481.ENSSLDP00000008595	Amyloid beta precursor protein.	Plasminogen; Plasmin dissolves the fibrin of blood clots and acts as a proteolytic factor in a variety of other processes including embryonic development, tissue remodeling, tumor invasion, and inflammation. In ovulation, weakens the walls of the Graafian follicle. It activates the urokinase-type plasminogen activator, collagenases and several complement zymogens, such as C1 and C5. Cleavage of f…	0	0	0	0	0	0.212	0.062	0.287	0.426
BPTI.3	TCP.32	BPTI.3	TCP.32	ENSSLDP00000024185	LOC111658654	1841481.ENSSLDP00000022258	1841481.ENSSLDP00000009536	Amyloid beta precursor protein.	Peptidase S1 domain-containing protein; Belongs to the peptidase S1 family.	0	0	0	0	0	0.448	0.062	0.08	0.482
BPTI.3	α-synuclein.2	BPTI.3	α-syn.2	ENSSLDP00000024185	LOC111651692	1841481.ENSSLDP00000022258	1841481.ENSSLDP00000009547	Amyloid beta precursor protein.	Synuclein alpha; Belongs to the synuclein family.	0	0	0	0	0.043	0.477	0.081	0.444	0.71
BPTI.3	TCP.49	BPTI.3	TCP.49	ENSSLDP00000024185	ENSSLDP00000028616	1841481.ENSSLDP00000022258	1841481.ENSSLDP00000011993	Amyloid beta precursor protein.	Si:dkey-33m11.7; Belongs to the peptidase S1 family.	0	0	0	0	0	0.448	0.062	0.08	0.482
BPTI.3	TCP.59	BPTI.3	TCP.59	ENSSLDP00000024185	LOC111650301	1841481.ENSSLDP00000022258	1841481.ENSSLDP00000018550	Amyloid beta precursor protein.	Coagulation factor II (thrombin); Belongs to the peptidase S1 family.	0	0	0	0	0	0.212	0.314	0.121	0.483
BPTI.3	TCP.43	BPTI.3	TCP.43	ENSSLDP00000024185	LOC111656245	1841481.ENSSLDP00000022258	1841481.ENSSLDP00000019990	Amyloid beta precursor protein.	Serine protease 1; Belongs to the peptidase S1 family.	0	0	0	0	0	0.448	0.062	0.08	0.482
BPTI.3	TCP.53	BPTI.3	TCP.53	ENSSLDP00000024185	LOC111657222	1841481.ENSSLDP00000022258	1841481.ENSSLDP00000027801	Amyloid beta precursor protein.	Microseminoprotein, beta-like.	0	0	0	0	0	0.206	0.058	0.324	0.45
TCP.9	A1P.2	TCP.9	A1P.2	ENSSLDP00000024185	LOC111650310	1841481.ENSSLDP00000012482	1841481.ENSSLDP00000005317	Protein C (inactivator of coagulation factors Va and VIIIa), a.	SERPIN domain-containing protein; Belongs to the serpin family.	0	0	0	0	0.068	0.101	0.371	0	0.426
TCP.9	TCP.16	TCP.9	TCP.16	ENSSLDP00000028616	LOC111663847	1841481.ENSSLDP00000012482	1841481.ENSSLDP00000007669	Protein C (inactivator of coagulation factors Va and VIIIa), a.	Uncharacterized protein; Belongs to the peptidase S1 family.	0	0	0.117	0.83	0.196	0.073	0.317	0	0.49
TCP.9	TCP.75	TCP.9	TCP.75	ENSSLDP00000028616	fau	1841481.ENSSLDP00000012482	1841481.ENSSLDP00000008595	Protein C (inactivator of coagulation factors Va and VIIIa), a.	Plasminogen; Plasmin dissolves the fibrin of blood clots and acts as a proteolytic factor in a variety of other processes including embryonic development, tissue remodeling, tumor invasion, and inflammation. In ovulation, weakens the walls of the Graafian follicle. It activates the urokinase-type plasminogen activator, collagenases and several complement zymogens, such as C1 and C5. Cleavage of f…	0	0	0	0.67	0.521	0	0	0.049	0.524
TCP.9	A1P.3	TCP.9	A1P.3	ENSSLDP00000028616	LOC111644582	1841481.ENSSLDP00000012482	1841481.ENSSLDP00000014701	Protein C (inactivator of coagulation factors Va and VIIIa), a.	SERPIN domain-containing protein; Belongs to the serpin family.	0	0	0	0	0.068	0.101	0.371	0	0.426
TCP.9	TCP.57	TCP.9	TCP.57	ENSSLDP00000028616	LOC111662848-2	1841481.ENSSLDP00000012482	1841481.ENSSLDP00000019084	Protein C (inactivator of coagulation factors Va and VIIIa), a.	Coagulation factor VIIi.	0	0	0.094	0.857	0.17	0.073	0.317	0	0.46
TCP.9	TCP.67	TCP.9	TCP.67	ENSSLDP00000028616	uba52	1841481.ENSSLDP00000012482	1841481.ENSSLDP00000028378	Protein C (inactivator of coagulation factors Va and VIIIa), a.	Coagulation factor IXa.	0	0	0.119	0.826	0.178	0.073	0.317	0	0.48
TCP.9	BPTI.11	TCP.9	BPTI.11	ENSSLDP00000028616	LOC111661033	1841481.ENSSLDP00000012482	1841481.ENSSLDP00000025797	Protein C (inactivator of coagulation factors Va and VIIIa), a.	Tissue factor pathway inhibitor.	0	0	0	0	0	0.282	0.11	0.331	0.535
TCP.9	TCP.59	TCP.9	TCP.59	ENSSLDP00000028616	LOC111658654	1841481.ENSSLDP00000012482	1841481.ENSSLDP00000018550	Protein C (inactivator of coagulation factors Va and VIIIa), a.	Coagulation factor II (thrombin); Belongs to the peptidase S1 family.	0	0	0.127	0.755	0.508	0.751	0.583	0.409	0.968
Scolopendin.6	cgUbiquitin.11	Sco.6	cgUbi.11	ENSSLDP00000028616	LOC111659963	1841481.ENSSLDP00000020075	1841481.ENSSLDP00000001565	Cyclin dependent kinase 18.	Ubiquitin-like domain-containing protein.	0	0	0	0	0.049	0.202	0.412	0.059	0.523
Scolopendin.6	Scolopendin.16	Sco.6	Sco.16	ENSSLDP00000028616	LOC111672981	1841481.ENSSLDP00000020075	1841481.ENSSLDP00000003400	Cyclin dependent kinase 18.	Cyclin-dependent kinase 7; Belongs to the protein kinase superfamily.	0	0	0.068	0.851	0	0.383	0.315	0.11	0.602
Scolopendin.7	cgUbiquitin.11	Sco.7	cgUbi.11	ENSSLDP00000028616	Ubc	1841481.ENSSLDP00000006627	1841481.ENSSLDP00000001565	Cyclin-dependent kinase 16; Belongs to the protein kinase superfamily.	Ubiquitin-like domain-containing protein.	0	0	0	0	0.049	0.202	0.412	0.059	0.523
Scolopendin.7	Scolopendin.16	Sco.7	Sco.16	ENSSLDP00000028616	LOC111651692	1841481.ENSSLDP00000006627	1841481.ENSSLDP00000003400	Cyclin-dependent kinase 16; Belongs to the protein kinase superfamily.	Cyclin-dependent kinase 7; Belongs to the protein kinase superfamily.	0	0	0.063	0.877	0	0.383	0.315	0.11	0.6
Scolopendin.8	cgUbiquitin.11	Sco.8	cgUbi.11	ENSSLDP00000028616	LOC111657222	1841481.ENSSLDP00000016679	1841481.ENSSLDP00000001565	Protein kinase domain-containing protein.	Ubiquitin-like domain-containing protein.	0	0	0	0	0.049	0.202	0.412	0.059	0.523
Scolopendin.8	Scolopendin.16	Sco.8	Sco.16	ENSSLDP00000028616	LOC111650310	1841481.ENSSLDP00000016679	1841481.ENSSLDP00000003400	Protein kinase domain-containing protein.	Cyclin-dependent kinase 7; Belongs to the protein kinase superfamily.	0	0	0.065	0.877	0	0.383	0.315	0.11	0.601
cgUbiquitin.4	cgUbiquitin.15	cgUbi.4	cgUbi.15	ENSSLDP00000028616	LOC111656245	1841481.ENSSLDP00000001034	1841481.ENSSLDP00000000784	Ubiquitin-like domain-containing protein.	Ubiquitin like 4A.	0	0	0.074	0.813	0.044	0.211	0.353	0.145	0.543
cgUbiquitin.4	TCP.78	cgUbi.4	TCP.78	ENSSLDP00000028616	ENSSLDP00000029254	1841481.ENSSLDP00000001034	1841481.ENSSLDP00000024056	Ubiquitin-like domain-containing protein.	Corin, serine peptidase.	0	0	0	0	0	0.211	0.317	0	0.438
cgUbiquitin.4	Ubiquicidin	cgUbi.4	Ubi	ENSSLDP00000029254	LOC111644582	1841481.ENSSLDP00000001034	1841481.ENSSLDP00000001274	Ubiquitin-like domain-containing protein.	40S ribosomal protein S30; Belongs to the eukaryotic ribosomal protein eS30 family.	0	0	0	0	0.199	0.443	0.353	0.313	0.775
cgUbiquitin.4	cgUbiquitin.10	cgUbi.4	cgUbi.10	ENSSLDP00000029254	uba52	1841481.ENSSLDP00000001034	1841481.ENSSLDP00000008990	Ubiquitin-like domain-containing protein.	Ubiquitin A-52 residue ribosomal protein fusion product 1.	0	0	0.071	0.924	0.196	0.57	0.455	0.113	0.816
cgUbiquitin.4	cgUbiquitin.11	cgUbi.4	cgUbi.11	ENSSLDP00000029254	LOC111661033	1841481.ENSSLDP00000001034	1841481.ENSSLDP00000001565	Ubiquitin-like domain-containing protein.	Ubiquitin-like domain-containing protein.	0	0	0.069	0.923	0.067	0.833	0.623	0	0.938
Ubiquicidin	cgUbiquitin.15	Ubi	cgUbi.15	ENSSLDP00000029254	LOC111658654	1841481.ENSSLDP00000001274	1841481.ENSSLDP00000000784	40S ribosomal protein S30; Belongs to the eukaryotic ribosomal protein eS30 family.	Ubiquitin like 4A.	0	0	0	0	0.199	0.443	0.096	0.086	0.582
Ubiquicidin	Histone H3.15	Ubi	His-h3.15	ENSSLDP00000029254	LOC111657222	1841481.ENSSLDP00000001274	1841481.ENSSLDP00000016861	40S ribosomal protein S30; Belongs to the eukaryotic ribosomal protein eS30 family.	Histone H3.3.	0	0	0	0	0.126	0.262	0.094	0.109	0.409
Ubiquicidin	Histone H3.5	Ubi	His-h3.5	ENSSLDP00000029254	LOC111651692	1841481.ENSSLDP00000001274	1841481.ENSSLDP00000031109	40S ribosomal protein S30; Belongs to the eukaryotic ribosomal protein eS30 family.	Histone domain-containing protein.	0	0	0	0	0.126	0.262	0.094	0.109	0.409
Ubiquicidin	TCP.54	Ubi	TCP.54	ENSSLDP00000029254	LOC111650301	1841481.ENSSLDP00000001274	1841481.ENSSLDP00000023646	40S ribosomal protein S30; Belongs to the eukaryotic ribosomal protein eS30 family.	Hyaluronan binding protein 2.	0	0	0	0	0	0.2	0.276	0.079	0.419
Ubiquicidin	Histone H4.6	Ubi	His-h4.6	ENSSLDP00000029254	LOC111656245	1841481.ENSSLDP00000001274	1841481.ENSSLDP00000029456	40S ribosomal protein S30; Belongs to the eukaryotic ribosomal protein eS30 family.	Histone H4; Core component of nucleosome. Nucleosomes wrap and compact DNA into chromatin, limiting DNA accessibility to the cellular machineries which require DNA as a template. Histones thereby play a central role in transcription regulation, DNA repair, DNA replication and chromosomal stability. DNA accessibility is regulated via a complex set of post-translational modifications of histones, a…	0	0	0	0	0.08	0.303	0.152	0.105	0.448
Ubiquicidin	Histone H4.8	Ubi	His-h4.8	ENSSLDP00000029254	LOC111650310	1841481.ENSSLDP00000001274	1841481.ENSSLDP00000028616	40S ribosomal protein S30; Belongs to the eukaryotic ribosomal protein eS30 family.	Histone H4; Core component of nucleosome. Nucleosomes wrap and compact DNA into chromatin, limiting DNA accessibility to the cellular machineries which require DNA as a template. Histones thereby play a central role in transcription regulation, DNA repair, DNA replication and chromosomal stability. DNA accessibility is regulated via a complex set of post-translational modifications of histones, a…	0	0	0	0	0.08	0.303	0.152	0.105	0.448
Ubiquicidin	TCP.78	Ubi	TCP.78	ENSSLDP00000029314	acan	1841481.ENSSLDP00000001274	1841481.ENSSLDP00000024056	40S ribosomal protein S30; Belongs to the eukaryotic ribosomal protein eS30 family.	Corin, serine peptidase.	0	0	0	0	0	0.211	0.344	0	0.46
Ubiquicidin	TCP.28	Ubi	TCP.28	ENSSLDP00000029314	LOC111660277	1841481.ENSSLDP00000001274	1841481.ENSSLDP00000012619	40S ribosomal protein S30; Belongs to the eukaryotic ribosomal protein eS30 family.	Mitogen-activated protein kinase; Belongs to the protein kinase superfamily.Thr protein kinase family. MAP kinase subfamily.	0	0	0	0	0	0.41	0.121	0.067	0.473
Ubiquicidin	cgUbiquitin.11	Ubi	cgUbi.11	ENSSLDP00000029314	LOC111656631	1841481.ENSSLDP00000001274	1841481.ENSSLDP00000001565	40S ribosomal protein S30; Belongs to the eukaryotic ribosomal protein eS30 family.	Ubiquitin-like domain-containing protein.	0	0	0	0	0.973	0.992	0.95	0.27	0.999
Ubiquicidin	cgUbiquitin.10	Ubi	cgUbi.10	ENSSLDP00000030761	acan	1841481.ENSSLDP00000001274	1841481.ENSSLDP00000008990	40S ribosomal protein S30; Belongs to the eukaryotic ribosomal protein eS30 family.	Ubiquitin A-52 residue ribosomal protein fusion product 1.	0	0	0	0.711	0.893	0.992	0.314	0.45	0.999
TCP.14	TCP.59	TCP.14	TCP.59	ENSSLDP00000030761	LOC111660277	1841481.ENSSLDP00000000208	1841481.ENSSLDP00000018550	Peptidase S1 domain-containing protein; Belongs to the peptidase S1 family.	Coagulation factor II (thrombin); Belongs to the peptidase S1 family.	0	0	0.142	0.712	0.046	0.048	0.325	0	0.403
TCP.14	BPTI.11	TCP.14	BPTI.11	ENSSLDP00000030761	LOC111656631	1841481.ENSSLDP00000000208	1841481.ENSSLDP00000025797	Peptidase S1 domain-containing protein; Belongs to the peptidase S1 family.	Tissue factor pathway inhibitor.	0	0	0	0	0	0.37	0.11	0.048	0.419
TCP.14	TCP.22	TCP.14	TCP.22	ENSSLDP00000031115	acan	1841481.ENSSLDP00000000208	1841481.ENSSLDP00000019200	Peptidase S1 domain-containing protein; Belongs to the peptidase S1 family.	Zgc:171592; Belongs to the peptidase S1 family.	0	0	0.161	0.742	0.06	0.2	0.157	0.075	0.419
TCP.14	TCP.35	TCP.14	TCP.35	ENSSLDP00000031115	LOC111660277	1841481.ENSSLDP00000000208	1841481.ENSSLDP00000012339	Peptidase S1 domain-containing protein; Belongs to the peptidase S1 family.	Zgc:112160; Belongs to the peptidase S1 family.	0	0	0.174	0.719	0.06	0.2	0.157	0.075	0.427
TCP.14	TCP.53	TCP.14	TCP.53	ENSSLDP00000031115	LOC111656631	1841481.ENSSLDP00000000208	1841481.ENSSLDP00000027801	Peptidase S1 domain-containing protein; Belongs to the peptidase S1 family.	Microseminoprotein, beta-like.	0	0	0.459	0	0.041	0	0.053	0	0.465
TCP.14	TCP.19	TCP.14	TCP.19	IAPP	SNCA	1841481.ENSSLDP00000000208	1841481.ENSSLDP00000013293	Peptidase S1 domain-containing protein; Belongs to the peptidase S1 family.	Peptidase S1 domain-containing protein.	0	0	0.493	0	0	0	0	0	0.493
α-synuclein.2	α-synuclein.4	α-syn.2	α-syn.4	IAPP	chga	1841481.ENSSLDP00000009547	1841481.ENSSLDP00000004992	Synuclein alpha; Belongs to the synuclein family.	Beta-synuclein; Belongs to the synuclein family.	0	0	0	0.888	0.067	0.289	0	0.267	0.471
α-synuclein.2	Scolopendin.15	α-syn.2	Sco.15	LOC111644582	LOC111668959	1841481.ENSSLDP00000009547	1841481.ENSSLDP00000017218	Synuclein alpha; Belongs to the synuclein family.	Cyclin-dependent kinase 5; Belongs to the protein kinase superfamily.	0	0	0	0	0	0	0	0.408	0.408
α-synuclein.2	Amylin-BP	α-syn.2	A-BP	LOC111644582	LOC111663847	1841481.ENSSLDP00000009547	1841481.ENSSLDP00000015628	Synuclein alpha; Belongs to the synuclein family.	Islet amyloid polypeptide.	0	0	0	0	0	0.062	0.081	0.44	0.475
α-synuclein.2	Beta-amyloid	α-syn.2	B-am	LOC111644582	LOC111666500	1841481.ENSSLDP00000009547	1841481.ENSSLDP00000024915	Synuclein alpha; Belongs to the synuclein family.	Amyloid beta (A4) precursor protein b.	0	0	0	0	0.043	0.477	0.081	0.444	0.71
Histone H2B.2	cgUbiquitin.11	His-h2b.2	cgUbi.11	LOC111644582	fau	1841481.ENSSLDP00000029627	1841481.ENSSLDP00000001565	Histone H2B 12-like.	Ubiquitin-like domain-containing protein.	0	0	0	0	0.049	0.328	0.364	0.151	0.608
Histone H2B.2	Histone H2A.11	His-h2b.2	His-h2a.11	LOC111644582	hgf	1841481.ENSSLDP00000029627	1841481.ENSSLDP00000004022	Histone H2B 12-like.	Histone H2A; Belongs to the histone H2A family.	0	0.02	0.353	0	0.326	0.278	0.127	0.096	0.706
Histone H2B.2	cgUbiquitin.10	His-h2b.2	cgUbi.10	LOC111644582	LOC111670855	1841481.ENSSLDP00000029627	1841481.ENSSLDP00000008990	Histone H2B 12-like.	Ubiquitin A-52 residue ribosomal protein fusion product 1.	0	0	0	0	0	0.279	0.23	0.045	0.423
Histone H2B.2	Histone H3.15	His-h2b.2	His-h3.15	LOC111644582	LOC111654958	1841481.ENSSLDP00000029627	1841481.ENSSLDP00000016861	Histone H2B 12-like.	Histone H3.3.	0	0.084	0	0	0.195	0.272	0.168	0.104	0.527
Histone H2B.2	Histone H2A.12	His-h2b.2	His-h2a.12	LOC111644582	LOC111667295	1841481.ENSSLDP00000029627	1841481.ENSSLDP00000017270	Histone H2B 12-like.	Histone H2A; Belongs to the histone H2A family.	0	0.021	0.347	0	0.326	0.278	0.127	0.096	0.703
Histone H2B.2	Histone H2A.8	His-h2b.2	His-h2a.8	LOC111644582	cdk18	1841481.ENSSLDP00000029627	1841481.ENSSLDP00000021268	Histone H2B 12-like.	H2A histone family, member Y; Belongs to the histone H2A family.	0	0	0	0	0.326	0.444	0.17	0.15	0.7
Histone H2B.2	Histone H2A.7	His-h2b.2	His-h2a.7	LOC111644582	cdk15	1841481.ENSSLDP00000029627	1841481.ENSSLDP00000022235	Histone H2B 12-like.	Core histone macro-H2A; Variant histone H2A which replaces conventional H2A in a subset of nucleosomes.	0	0	0	0	0.326	0.444	0.17	0.15	0.7
Histone H2B.2	Histone H2A.9	His-h2b.2	His-h2a.9	LOC111644582	LOC111646696	1841481.ENSSLDP00000029627	1841481.ENSSLDP00000024185	Histone H2B 12-like.	Histone H2A; Belongs to the histone H2A family.	0	0.016	0.347	0	0.326	0.278	0.127	0.096	0.703
Histone H2B.2	Histone H4.8	His-h2b.2	His-h4.8	LOC111644582	LOC111657547	1841481.ENSSLDP00000029627	1841481.ENSSLDP00000028616	Histone H2B 12-like.	Histone H4; Core component of nucleosome. Nucleosomes wrap and compact DNA into chromatin, limiting DNA accessibility to the cellular machineries which require DNA as a template. Histones thereby play a central role in transcription regulation, DNA repair, DNA replication and chromosomal stability. DNA accessibility is regulated via a complex set of post-translational modifications of histones, a…	0	0.013	0	0	0.297	0.279	0.096	0.107	0.536
Histone H2B.2	Histone H2A.16	His-h2b.2	His-h2a.16	LOC111644582	LOC111657222	1841481.ENSSLDP00000029627	1841481.ENSSLDP00000029254	Histone H2B 12-like.	Histone H2A; Belongs to the histone H2A family.	0	0.02	0.348	0	0.326	0.278	0.127	0.096	0.703
Histone H2B.2	Histone H4.6	His-h2b.2	His-h4.6	LOC111644582	LOC111650310	1841481.ENSSLDP00000029627	1841481.ENSSLDP00000029456	Histone H2B 12-like.	Histone H4; Core component of nucleosome. Nucleosomes wrap and compact DNA into chromatin, limiting DNA accessibility to the cellular machineries which require DNA as a template. Histones thereby play a central role in transcription regulation, DNA repair, DNA replication and chromosomal stability. DNA accessibility is regulated via a complex set of post-translational modifications of histones, a…	0	0.008	0	0	0.297	0.279	0.096	0.107	0.536
Histone H2B.2	Histone H3.5	His-h2b.2	His-h3.5	LOC111644582	LOC111656245	1841481.ENSSLDP00000029627	1841481.ENSSLDP00000031109	Histone H2B 12-like.	Histone domain-containing protein.	0	0.062	0	0	0.195	0.272	0.168	0.104	0.516
CHB2.1	HbbetaP-1.3	CHB2.1	HbbP-1.3	LOC111644582	cdk7	1841481.ENSSLDP00000025114	1841481.ENSSLDP00000014167	Zgc:163057; Belongs to the globin family.	GLOBIN domain-containing protein; Belongs to the globin family.	0	0	0.133	0.764	0.198	0.543	0.414	0.066	0.794
CHB2.1	CHB2.3	CHB2.1	CHB2.3	LOC111644582	corin	1841481.ENSSLDP00000025114	1841481.ENSSLDP00000015578	Zgc:163057; Belongs to the globin family.	GLOBIN domain-containing protein; Belongs to the globin family.	0	0	0.099	0.872	0.064	0	0.36	0	0.413
CHB2.1	Hemoglobinbeta1_1bp.2	CHB2.1	Hem-b1.2	LOC111644582	cdk2	1841481.ENSSLDP00000025114	1841481.ENSSLDP00000017014	Zgc:163057; Belongs to the globin family.	GLOBIN domain-containing protein; Belongs to the globin family.	0	0	0.13	0.796	0.115	0.448	0.382	0	0.702
CHB2.1	Hemoglobinbeta1_1bp.1	CHB2.1	Hem-b1.1	LOC111644582	cdk6	1841481.ENSSLDP00000025114	1841481.ENSSLDP00000025060	Zgc:163057; Belongs to the globin family.	Hemoglobin beta embryonic-2; Belongs to the globin family.	0	0	0.119	0.783	0.194	0.603	0.454	0.148	0.845
CHB2.1	TCP.53	CHB2.1	TCP.53	LOC111644582	LOC111658654	1841481.ENSSLDP00000025114	1841481.ENSSLDP00000027801	Zgc:163057; Belongs to the globin family.	Microseminoprotein, beta-like.	0	0	0	0	0	0.645	0.435	0.127	0.809
CHB2.2	HbbetaP-1.3	CHB2.2	HbbP-1.3	LOC111644582	LOC111651692	1841481.ENSSLDP00000025049	1841481.ENSSLDP00000014167	Hemoglobin, alpha embryonic 5; Belongs to the globin family.	GLOBIN domain-containing protein; Belongs to the globin family.	0	0	0.084	0.856	0.198	0.55	0.418	0.072	0.789
CHB2.2	Hemoglobinbeta1_1bp.2	CHB2.2	Hem-b1.2	LOC111644582	LOC111661033	1841481.ENSSLDP00000025049	1841481.ENSSLDP00000017014	Hemoglobin, alpha embryonic 5; Belongs to the globin family.	GLOBIN domain-containing protein; Belongs to the globin family.	0	0	0.101	0.838	0.069	0.751	0.391	0	0.856
CHB2.2	Hemoglobinbeta1_1bp.1	CHB2.2	Hem-b1.1	LOC111644582	LOC111662848-2	1841481.ENSSLDP00000025049	1841481.ENSSLDP00000025060	Hemoglobin, alpha embryonic 5; Belongs to the globin family.	Hemoglobin beta embryonic-2; Belongs to the globin family.	0	0	0.088	0.826	0.194	0.603	0.454	0.148	0.839
CHB2.2	TCP.53	CHB2.2	TCP.53	LOC111644582	LOC111672981	1841481.ENSSLDP00000025049	1841481.ENSSLDP00000027801	Hemoglobin, alpha embryonic 5; Belongs to the globin family.	Microseminoprotein, beta-like.	0	0	0	0	0	0.707	0.459	0.137	0.851
Hemoglobinbeta1_1bp.1	HbbetaP-1.3	Hem-b1.1	HbbP-1.3	LOC111644582	LOC111659963	1841481.ENSSLDP00000025060	1841481.ENSSLDP00000014167	Hemoglobin beta embryonic-2; Belongs to the globin family.	GLOBIN domain-containing protein; Belongs to the globin family.	0	0	0.057	0.96	0.611	0.102	0.471	0	0.802
Hemoglobinbeta1_1bp.1	CHB2.3	Hem-b1.1	CHB2.3	LOC111644582	LOC111650301	1841481.ENSSLDP00000025060	1841481.ENSSLDP00000015578	Hemoglobin beta embryonic-2; Belongs to the globin family.	GLOBIN domain-containing protein; Belongs to the globin family.	0	0	0.097	0.789	0.194	0.603	0.454	0.148	0.841
Hemoglobinbeta1_1bp.1	Hemoglobinbeta1_1bp.2	Hem-b1.1	Hem-b1.2	LOC111644582	uba52	1841481.ENSSLDP00000025060	1841481.ENSSLDP00000017014	Hemoglobin beta embryonic-2; Belongs to the globin family.	GLOBIN domain-containing protein; Belongs to the globin family.	0	0	0.052	0.975	0	0	0.394	0	0.401
TCP.16	BPTI.11	TCP.16	BPTI.11	LOC111644582	Ubc	1841481.ENSSLDP00000007669	1841481.ENSSLDP00000025797	Uncharacterized protein; Belongs to the peptidase S1 family.	Tissue factor pathway inhibitor.	0	0	0	0	0	0.282	0.313	0.211	0.576
TCP.16	TCP.59	TCP.16	TCP.59	LOC111645029	LOC111667238	1841481.ENSSLDP00000007669	1841481.ENSSLDP00000018550	Uncharacterized protein; Belongs to the peptidase S1 family.	Coagulation factor II (thrombin); Belongs to the peptidase S1 family.	0	0	0.143	0.742	0.087	0.384	0.479	0.196	0.761
Histone H3.5	cgUbiquitin.11	His-h3.5	cgUbi.11	LOC111645029	LOC111660614	1841481.ENSSLDP00000031109	1841481.ENSSLDP00000001565	Histone domain-containing protein.	Ubiquitin-like domain-containing protein.	0	0	0	0	0.081	0.541	0.192	0.127	0.662
Histone H3.5	Histone H2A.11	His-h3.5	His-h2a.11	LOC111646696	cdk7	1841481.ENSSLDP00000031109	1841481.ENSSLDP00000004022	Histone domain-containing protein.	Histone H2A; Belongs to the histone H2A family.	0	0.002	0	0	0.139	0.272	0.153	0.096	0.455
Histone H3.5	Histone H2B.4	His-h3.5	His-h2b.4	LOC111646696	LOC111657547	1841481.ENSSLDP00000031109	1841481.ENSSLDP00000016046	Histone domain-containing protein.	Histone H2B; Belongs to the histone H2B family.	0	0.045	0	0	0.195	0.272	0.168	0.104	0.506
Histone H3.5	Histone H2A.12	His-h3.5	His-h2a.12	LOC111646836	LOC111651344	1841481.ENSSLDP00000031109	1841481.ENSSLDP00000017270	Histone domain-containing protein.	Histone H2A; Belongs to the histone H2A family.	0	0.004	0	0	0.139	0.272	0.153	0.096	0.455
Histone H3.5	Histone H2A.8	His-h3.5	His-h2a.8	LOC111646836	f2	1841481.ENSSLDP00000031109	1841481.ENSSLDP00000021268	Histone domain-containing protein.	H2A histone family, member Y; Belongs to the histone H2A family.	0	0	0	0	0.139	0.445	0.248	0.137	0.648
Histone H3.5	Histone H2A.7	His-h3.5	His-h2a.7	LOC111646836	LOC111667394	1841481.ENSSLDP00000031109	1841481.ENSSLDP00000022235	Histone domain-containing protein.	Core histone macro-H2A; Variant histone H2A which replaces conventional H2A in a subset of nucleosomes.	0	0	0	0	0.139	0.445	0.248	0.137	0.648
Histone H3.5	Histone H2A.9	His-h3.5	His-h2a.9	LOC111650014	cdk2	1841481.ENSSLDP00000031109	1841481.ENSSLDP00000024185	Histone domain-containing protein.	Histone H2A; Belongs to the histone H2A family.	0	0.004	0	0	0.139	0.272	0.153	0.096	0.455
Histone H3.5	Histone H4.8	His-h3.5	His-h4.8	LOC111650014	cdk6	1841481.ENSSLDP00000031109	1841481.ENSSLDP00000028616	Histone domain-containing protein.	Histone H4; Core component of nucleosome. Nucleosomes wrap and compact DNA into chromatin, limiting DNA accessibility to the cellular machineries which require DNA as a template. Histones thereby play a central role in transcription regulation, DNA repair, DNA replication and chromosomal stability. DNA accessibility is regulated via a complex set of post-translational modifications of histones, a…	0	0.034	0	0	0.186	0.279	0.209	0.107	0.529
Histone H3.5	Histone H2B.6	His-h3.5	His-h2b.6	LOC111650301	LOC111663847	1841481.ENSSLDP00000031109	1841481.ENSSLDP00000029217	Histone domain-containing protein.	Histone H2B 12.	0	0.063	0	0	0.195	0.272	0.168	0.104	0.516
Histone H3.5	Histone H2A.16	His-h3.5	His-h2a.16	LOC111650301	fau	1841481.ENSSLDP00000031109	1841481.ENSSLDP00000029254	Histone domain-containing protein.	Histone H2A; Belongs to the histone H2A family.	0	0.004	0	0	0.139	0.272	0.153	0.096	0.455
Histone H3.5	Histone H2B.8	His-h3.5	His-h2b.8	LOC111650301	LOC111662848-2	1841481.ENSSLDP00000031109	1841481.ENSSLDP00000029350	Histone domain-containing protein.	Histone H2B; Belongs to the histone H2B family.	0	0.063	0	0	0.195	0.272	0.168	0.104	0.516
Histone H3.5	Histone H4.6	His-h3.5	His-h4.6	LOC111650301	uba52	1841481.ENSSLDP00000031109	1841481.ENSSLDP00000029456	Histone domain-containing protein.	Histone H4; Core component of nucleosome. Nucleosomes wrap and compact DNA into chromatin, limiting DNA accessibility to the cellular machineries which require DNA as a template. Histones thereby play a central role in transcription regulation, DNA repair, DNA replication and chromosomal stability. DNA accessibility is regulated via a complex set of post-translational modifications of histones, a…	0	0.034	0	0	0.186	0.279	0.209	0.107	0.529
TroCCL4.2	CsCCL21.2	TroCCL4.2	CsCCL21.2	LOC111650301	LOC111661033	1841481.ENSSLDP00000022426	1841481.ENSSLDP00000001482	SCY domain-containing protein.	Chemokine (C-C motif) ligand 25b.	0	0	0	0	0	0.213	0.267	0.264	0.538
TroCCL4.2	CXCL1	TroCCL4.2	CXCL1	LOC111650301	LOC111658654	1841481.ENSSLDP00000022426	1841481.ENSSLDP00000007532	SCY domain-containing protein.	SCY domain-containing protein.	0	0	0	0	0.07	0.445	0.249	0.407	0.739
TroCCL4.2	CXCL14	TroCCL4.2	CXCL14	LOC111650301	LOC111659963	1841481.ENSSLDP00000022426	1841481.ENSSLDP00000029805	SCY domain-containing protein.	Chemokine (C-X-C motif) ligand 14.	0	0	0	0	0	0.789	0	0.329	0.852
TCP.18	TCP.35	TCP.18	TCP.35	LOC111650301	LOC111672981	1841481.ENSSLDP00000006499	1841481.ENSSLDP00000012339	Transmembrane serine protease 12; Belongs to the peptidase S1 family.	Zgc:112160; Belongs to the peptidase S1 family.	0	0	0.134	0.805	0.06	0.2	0.157	0.075	0.4
TCP.18	TCP.59	TCP.18	TCP.59	LOC111650301	Ubc	1841481.ENSSLDP00000006499	1841481.ENSSLDP00000018550	Transmembrane serine protease 12; Belongs to the peptidase S1 family.	Coagulation factor II (thrombin); Belongs to the peptidase S1 family.	0	0	0.138	0.745	0.046	0.048	0.325	0	0.401
TCP.18	BPTI.11	TCP.18	BPTI.11	LOC111650301	LOC111657222	1841481.ENSSLDP00000006499	1841481.ENSSLDP00000025797	Transmembrane serine protease 12; Belongs to the peptidase S1 family.	Tissue factor pathway inhibitor.	0	0	0	0	0	0.37	0.11	0.048	0.419
TCP.21	BPTI.11	TCP.21	BPTI.11	LOC111650301	LOC111656245	1841481.ENSSLDP00000004368	1841481.ENSSLDP00000025797	Peptidase S1 domain-containing protein; Belongs to the peptidase S1 family.	Tissue factor pathway inhibitor.	0	0	0	0	0	0.37	0.11	0.048	0.419
TCP.22	TCP.45	TCP.22	TCP.45	LOC111650301	LOC111651692	1841481.ENSSLDP00000019200	1841481.ENSSLDP00000000610	Zgc:171592; Belongs to the peptidase S1 family.	Peptidase S1 domain-containing protein; Belongs to the peptidase S1 family.	0	0	0.1	0.879	0.142	0.27	0.142	0.066	0.466
TCP.22	TCP.75	TCP.22	TCP.75	LOC111650301	LOC111650310	1841481.ENSSLDP00000019200	1841481.ENSSLDP00000008595	Zgc:171592; Belongs to the peptidase S1 family.	Plasminogen; Plasmin dissolves the fibrin of blood clots and acts as a proteolytic factor in a variety of other processes including embryonic development, tissue remodeling, tumor invasion, and inflammation. In ovulation, weakens the walls of the Graafian follicle. It activates the urokinase-type plasminogen activator, collagenases and several complement zymogens, such as C1 and C5. Cleavage of f…	0	0	0.062	0.868	0	0	0.455	0.097	0.498
TCP.22	TCP.32	TCP.22	TCP.32	LOC111650310	LOC111662848-2	1841481.ENSSLDP00000019200	1841481.ENSSLDP00000009536	Zgc:171592; Belongs to the peptidase S1 family.	Peptidase S1 domain-containing protein; Belongs to the peptidase S1 family.	0	0	0.115	0.849	0.142	0.27	0.142	0.066	0.474
TCP.22	TCP.49	TCP.22	TCP.49	LOC111650310	uba52	1841481.ENSSLDP00000019200	1841481.ENSSLDP00000011993	Zgc:171592; Belongs to the peptidase S1 family.	Si:dkey-33m11.7; Belongs to the peptidase S1 family.	0	0	0.116	0.843	0.112	0.27	0.142	0.066	0.457
TCP.22	TCP.23	TCP.22	TCP.23	LOC111650310	LOC111661033	1841481.ENSSLDP00000019200	1841481.ENSSLDP00000027651	Zgc:171592; Belongs to the peptidase S1 family.	Peptidase S1 domain-containing protein; Belongs to the peptidase S1 family.	0	0	0.136	0.801	0.06	0.2	0.157	0.075	0.401
TCP.22	BPTI.11	TCP.22	BPTI.11	LOC111650310	LOC111658654	1841481.ENSSLDP00000019200	1841481.ENSSLDP00000025797	Zgc:171592; Belongs to the peptidase S1 family.	Tissue factor pathway inhibitor.	0	0	0	0	0	0.282	0.11	0.153	0.411
TCP.22	TCP.43	TCP.22	TCP.43	LOC111650310	LOC111659963	1841481.ENSSLDP00000019200	1841481.ENSSLDP00000019990	Zgc:171592; Belongs to the peptidase S1 family.	Serine protease 1; Belongs to the peptidase S1 family.	0	0	0.105	0.868	0.112	0.27	0.142	0.105	0.474
TCP.23	TCP.35	TCP.23	TCP.35	LOC111650310	LOC111672981	1841481.ENSSLDP00000027651	1841481.ENSSLDP00000012339	Peptidase S1 domain-containing protein; Belongs to the peptidase S1 family.	Zgc:112160; Belongs to the peptidase S1 family.	0	0	0.135	0.806	0.06	0.2	0.157	0.075	0.4
TCP.23	BPTI.11	TCP.23	BPTI.11	LOC111650310	LOC111651692	1841481.ENSSLDP00000027651	1841481.ENSSLDP00000025797	Peptidase S1 domain-containing protein; Belongs to the peptidase S1 family.	Tissue factor pathway inhibitor.	0	0	0	0	0	0.37	0.11	0.048	0.419
A1P.2	TCP.59	A1P.2	TCP.59	LOC111650829	acan	1841481.ENSSLDP00000005317	1841481.ENSSLDP00000018550	SERPIN domain-containing protein; Belongs to the serpin family.	Coagulation factor II (thrombin); Belongs to the peptidase S1 family.	0	0	0	0	0.14	0.292	0.362	0.108	0.607
Scolopendin.11	cgUbiquitin.11	Sco.11	cgUbi.11	LOC111650829	LOC111657547	1841481.ENSSLDP00000005731	1841481.ENSSLDP00000001565	Cyclin-dependent kinase 2; Belongs to the protein kinase superfamily.	Ubiquitin-like domain-containing protein.	0	0	0	0	0.049	0.28	0.53	0.059	0.656
Scolopendin.11	Scolopendin.16	Sco.11	Sco.16	LOC111650829	LOC111656631	1841481.ENSSLDP00000005731	1841481.ENSSLDP00000003400	Cyclin-dependent kinase 2; Belongs to the protein kinase superfamily.	Cyclin-dependent kinase 7; Belongs to the protein kinase superfamily.	0	0	0.062	0.925	0.047	0.383	0.928	0.11	0.958
Scolopendin.11	Scolopendin.13	Sco.11	Sco.13	LOC111651344	LOC111672538	1841481.ENSSLDP00000005731	1841481.ENSSLDP00000005288	Cyclin-dependent kinase 2; Belongs to the protein kinase superfamily.	Cyclin-dependent kinase 10; Belongs to the protein kinase superfamily.	0	0	0.065	0.913	0.042	0.119	0.351	0.064	0.433
Scolopendin.11	Scolopendin.15	Sco.11	Sco.15	LOC111651344	plg	1841481.ENSSLDP00000005731	1841481.ENSSLDP00000017218	Cyclin-dependent kinase 2; Belongs to the protein kinase superfamily.	Cyclin-dependent kinase 5; Belongs to the protein kinase superfamily.	0	0	0.054	0.956	0	0.29	0	0.223	0.432
Scolopendin.11	cgUbiquitin.10	Sco.11	cgUbi.10	LOC111651344	LOC111666341	1841481.ENSSLDP00000005731	1841481.ENSSLDP00000008990	Cyclin-dependent kinase 2; Belongs to the protein kinase superfamily.	Ubiquitin A-52 residue ribosomal protein fusion product 1.	0	0	0	0	0	0.211	0.355	0	0.469
Scolopendin.14	cgUbiquitin.11	Sco.14	cgUbi.11	LOC111651344	LOC111667394	1841481.ENSSLDP00000000215	1841481.ENSSLDP00000001565	Protein kinase domain-containing protein.	Ubiquitin-like domain-containing protein.	0	0	0	0	0.049	0.202	0.412	0.059	0.523
Scolopendin.14	Scolopendin.16	Sco.14	Sco.16	LOC111651344	f2	1841481.ENSSLDP00000000215	1841481.ENSSLDP00000003400	Protein kinase domain-containing protein.	Cyclin-dependent kinase 7; Belongs to the protein kinase superfamily.	0	0	0.061	0.879	0	0.383	0.315	0.11	0.599
TCP.25	TCP.59	TCP.25	TCP.59	LOC111651692	fau	1841481.ENSSLDP00000012369	1841481.ENSSLDP00000018550	Zgc:123217; Belongs to the peptidase S1 family.	Coagulation factor II (thrombin); Belongs to the peptidase S1 family.	0	0	0.154	0.725	0.046	0.048	0.325	0	0.412
TCP.25	BPTI.11	TCP.25	BPTI.11	LOC111651692	LOC111662848-2	1841481.ENSSLDP00000012369	1841481.ENSSLDP00000025797	Zgc:123217; Belongs to the peptidase S1 family.	Tissue factor pathway inhibitor.	0	0	0	0	0	0.37	0.11	0.048	0.419
TCP.27	BPTI.11	TCP.27	BPTI.11	LOC111651692	LOC111659963	1841481.ENSSLDP00000012572	1841481.ENSSLDP00000025797	Peptidase S1 domain-containing protein; Belongs to the peptidase S1 family.	Tissue factor pathway inhibitor.	0	0	0	0	0	0.37	0.11	0.048	0.419
TCP.32	TCP.35	TCP.32	TCP.35	LOC111651692	LOC111672981	1841481.ENSSLDP00000009536	1841481.ENSSLDP00000012339	Peptidase S1 domain-containing protein; Belongs to the peptidase S1 family.	Zgc:112160; Belongs to the peptidase S1 family.	0	0	0.115	0.849	0.137	0.27	0.142	0.066	0.472
TCP.32	Beta-amyloid	TCP.32	B-am	LOC111651692	LOC111657222	1841481.ENSSLDP00000009536	1841481.ENSSLDP00000024915	Peptidase S1 domain-containing protein; Belongs to the peptidase S1 family.	Amyloid beta (A4) precursor protein b.	0	0	0	0	0	0.448	0.062	0.08	0.482
TCP.32	BPTI.11	TCP.32	BPTI.11	LOC111651692	LOC111656245	1841481.ENSSLDP00000009536	1841481.ENSSLDP00000025797	Peptidase S1 domain-containing protein; Belongs to the peptidase S1 family.	Tissue factor pathway inhibitor.	0	0	0	0	0	0.543	0.11	0.048	0.578
Beta-amyloid	TCP.45	B-am	TCP.45	LOC111653604	cdk5	1841481.ENSSLDP00000024915	1841481.ENSSLDP00000000610	Amyloid beta (A4) precursor protein b.	Peptidase S1 domain-containing protein; Belongs to the peptidase S1 family.	0	0	0	0	0	0.448	0.062	0.08	0.482
Beta-amyloid	TCP.75	B-am	TCP.75	LOC111654297	LOC111670465	1841481.ENSSLDP00000024915	1841481.ENSSLDP00000008595	Amyloid beta (A4) precursor protein b.	Plasminogen; Plasmin dissolves the fibrin of blood clots and acts as a proteolytic factor in a variety of other processes including embryonic development, tissue remodeling, tumor invasion, and inflammation. In ovulation, weakens the walls of the Graafian follicle. It activates the urokinase-type plasminogen activator, collagenases and several complement zymogens, such as C1 and C5. Cleavage of f…	0	0	0	0	0	0.212	0.062	0.287	0.426
Beta-amyloid	TCP.49	B-am	TCP.49	LOC111654297	LOC111665567	1841481.ENSSLDP00000024915	1841481.ENSSLDP00000011993	Amyloid beta (A4) precursor protein b.	Si:dkey-33m11.7; Belongs to the peptidase S1 family.	0	0	0	0	0	0.448	0.062	0.08	0.482
Beta-amyloid	TCP.59	B-am	TCP.59	LOC111654958	cdk7	1841481.ENSSLDP00000024915	1841481.ENSSLDP00000018550	Amyloid beta (A4) precursor protein b.	Coagulation factor II (thrombin); Belongs to the peptidase S1 family.	0	0	0	0	0	0.212	0.314	0.121	0.483
Beta-amyloid	TCP.43	B-am	TCP.43	LOC111654958	LOC111657547	1841481.ENSSLDP00000024915	1841481.ENSSLDP00000019990	Amyloid beta (A4) precursor protein b.	Serine protease 1; Belongs to the peptidase S1 family.	0	0	0	0	0	0.448	0.062	0.08	0.482
Beta-amyloid	TCP.53	B-am	TCP.53	LOC111655997	f2	1841481.ENSSLDP00000024915	1841481.ENSSLDP00000027801	Amyloid beta (A4) precursor protein b.	Microseminoprotein, beta-like.	0	0	0	0	0	0.206	0.058	0.324	0.45
HbbetaP-1.3	Hemoglobinbeta1_1bp.2	HbbP-1.3	Hem-b1.2	LOC111655997	LOC111667394	1841481.ENSSLDP00000014167	1841481.ENSSLDP00000017014	GLOBIN domain-containing protein; Belongs to the globin family.	GLOBIN domain-containing protein; Belongs to the globin family.	0	0	0.056	0.961	0.101	0	0.384	0	0.431
HbbetaP-1.3	CHB2.3	HbbP-1.3	CHB2.3	LOC111656245	LOC111662848-2	1841481.ENSSLDP00000014167	1841481.ENSSLDP00000015578	GLOBIN domain-containing protein; Belongs to the globin family.	GLOBIN domain-containing protein; Belongs to the globin family.	0	0	0.11	0.821	0.198	0.55	0.418	0.072	0.795
Hemoglobinbeta1_1bp.2	CHB2.3	Hem-b1.2	CHB2.3	LOC111656245	uba52	1841481.ENSSLDP00000017014	1841481.ENSSLDP00000015578	GLOBIN domain-containing protein; Belongs to the globin family.	GLOBIN domain-containing protein; Belongs to the globin family.	0	0	0.114	0.773	0.064	0.527	0.394	0	0.73
CHB2.3	TCP.53	CHB2.3	TCP.53	LOC111656245	LOC111661033	1841481.ENSSLDP00000015578	1841481.ENSSLDP00000027801	GLOBIN domain-containing protein; Belongs to the globin family.	Microseminoprotein, beta-like.	0	0	0	0	0	0.707	0.459	0.137	0.851
BPTI.10	TCP.75	BPTI.10	TCP.75	LOC111656245	LOC111658654	1841481.ENSSLDP00000016073	1841481.ENSSLDP00000008595	Tissue factor pathway inhibitor 2.	Plasminogen; Plasmin dissolves the fibrin of blood clots and acts as a proteolytic factor in a variety of other processes including embryonic development, tissue remodeling, tumor invasion, and inflammation. In ovulation, weakens the walls of the Graafian follicle. It activates the urokinase-type plasminogen activator, collagenases and several complement zymogens, such as C1 and C5. Cleavage of f…	0	0	0	0	0	0.157	0.104	0.467	0.562
BPTI.10	TCP.35	BPTI.10	TCP.35	LOC111656245	LOC111659963	1841481.ENSSLDP00000016073	1841481.ENSSLDP00000012339	Tissue factor pathway inhibitor 2.	Zgc:112160; Belongs to the peptidase S1 family.	0	0	0	0	0	0.157	0.104	0.509	0.596
cgUbiquitin.10	cgUbiquitin.15	cgUbi.10	cgUbi.15	LOC111656245	LOC111672981	1841481.ENSSLDP00000008990	1841481.ENSSLDP00000000784	Ubiquitin A-52 residue ribosomal protein fusion product 1.	Ubiquitin like 4A.	0	0	0	0.741	0.196	0.38	0.314	0.113	0.656
cgUbiquitin.10	cgUbiquitin.11	cgUbi.10	cgUbi.11	LOC111656407	LOC111660622	1841481.ENSSLDP00000008990	1841481.ENSSLDP00000001565	Ubiquitin A-52 residue ribosomal protein fusion product 1.	Ubiquitin-like domain-containing protein.	0	0	0.058	0.949	0.751	0.839	0.568	0.278	0.986
cgUbiquitin.10	Histone H2A.11	cgUbi.10	His-h2a.11	LOC111656407	LOC111656408	1841481.ENSSLDP00000008990	1841481.ENSSLDP00000004022	Ubiquitin A-52 residue ribosomal protein fusion product 1.	Histone H2A; Belongs to the histone H2A family.	0	0	0	0	0	0.297	0.206	0.085	0.444
cgUbiquitin.10	Histone H2B.4	cgUbi.10	His-h2b.4	LOC111656407	LOC111668349	1841481.ENSSLDP00000008990	1841481.ENSSLDP00000016046	Ubiquitin A-52 residue ribosomal protein fusion product 1.	Histone H2B; Belongs to the histone H2B family.	0	0	0	0	0	0.279	0.23	0.045	0.423
cgUbiquitin.10	Histone H2B.8	cgUbi.10	His-h2b.8	LOC111656408	LOC111660628	1841481.ENSSLDP00000008990	1841481.ENSSLDP00000029350	Ubiquitin A-52 residue ribosomal protein fusion product 1.	Histone H2B; Belongs to the histone H2B family.	0	0	0	0	0	0.279	0.23	0.045	0.423
cgUbiquitin.10	Histone H2B.6	cgUbi.10	His-h2b.6	LOC111656408	LOC111660622	1841481.ENSSLDP00000008990	1841481.ENSSLDP00000029217	Ubiquitin A-52 residue ribosomal protein fusion product 1.	Histone H2B 12.	0	0	0	0	0	0.279	0.23	0.045	0.423
cgUbiquitin.10	Histone H2A.12	cgUbi.10	His-h2a.12	LOC111656408	LOC111656409	1841481.ENSSLDP00000008990	1841481.ENSSLDP00000017270	Ubiquitin A-52 residue ribosomal protein fusion product 1.	Histone H2A; Belongs to the histone H2A family.	0	0	0	0	0	0.297	0.206	0.085	0.444
cgUbiquitin.10	Histone H2A.9	cgUbi.10	His-h2a.9	LOC111656409	LOC111660628	1841481.ENSSLDP00000008990	1841481.ENSSLDP00000024185	Ubiquitin A-52 residue ribosomal protein fusion product 1.	Histone H2A; Belongs to the histone H2A family.	0	0	0	0	0	0.297	0.206	0.085	0.444
cgUbiquitin.10	Histone H2A.16	cgUbi.10	His-h2a.16	LOC111656409	LOC111660622	1841481.ENSSLDP00000008990	1841481.ENSSLDP00000029254	Ubiquitin A-52 residue ribosomal protein fusion product 1.	Histone H2A; Belongs to the histone H2A family.	0	0	0	0	0	0.297	0.206	0.085	0.444
cgUbiquitin.10	Histone H2A.8	cgUbi.10	His-h2a.8	LOC111656409	LOC111668349	1841481.ENSSLDP00000008990	1841481.ENSSLDP00000021268	Ubiquitin A-52 residue ribosomal protein fusion product 1.	H2A histone family, member Y; Belongs to the histone H2A family.	0	0	0	0	0	0.295	0.206	0.106	0.455
cgUbiquitin.10	Histone H2A.7	cgUbi.10	His-h2a.7	LOC111656631	LOC111660277	1841481.ENSSLDP00000008990	1841481.ENSSLDP00000022235	Ubiquitin A-52 residue ribosomal protein fusion product 1.	Core histone macro-H2A; Variant histone H2A which replaces conventional H2A in a subset of nucleosomes.	0	0	0	0	0	0.295	0.206	0.106	0.455
cgUbiquitin.10	Histone H4.6	cgUbi.10	His-h4.6	LOC111657222	LOC111662848-2	1841481.ENSSLDP00000008990	1841481.ENSSLDP00000029456	Ubiquitin A-52 residue ribosomal protein fusion product 1.	Histone H4; Core component of nucleosome. Nucleosomes wrap and compact DNA into chromatin, limiting DNA accessibility to the cellular machineries which require DNA as a template. Histones thereby play a central role in transcription regulation, DNA repair, DNA replication and chromosomal stability. DNA accessibility is regulated via a complex set of post-translational modifications of histones, a…	0	0	0	0	0	0.311	0.232	0.059	0.458
cgUbiquitin.10	Histone H4.8	cgUbi.10	His-h4.8	LOC111657222	uba52	1841481.ENSSLDP00000008990	1841481.ENSSLDP00000028616	Ubiquitin A-52 residue ribosomal protein fusion product 1.	Histone H4; Core component of nucleosome. Nucleosomes wrap and compact DNA into chromatin, limiting DNA accessibility to the cellular machineries which require DNA as a template. Histones thereby play a central role in transcription regulation, DNA repair, DNA replication and chromosomal stability. DNA accessibility is regulated via a complex set of post-translational modifications of histones, a…	0	0	0	0	0	0.311	0.232	0.059	0.458
TCP.35	TCP.45	TCP.35	TCP.45	LOC111657222	LOC111661033	1841481.ENSSLDP00000012339	1841481.ENSSLDP00000000610	Zgc:112160; Belongs to the peptidase S1 family.	Peptidase S1 domain-containing protein; Belongs to the peptidase S1 family.	0	0	0.102	0.876	0.137	0.27	0.142	0.066	0.464
TCP.35	TCP.75	TCP.35	TCP.75	LOC111657222	LOC111658654	1841481.ENSSLDP00000012339	1841481.ENSSLDP00000008595	Zgc:112160; Belongs to the peptidase S1 family.	Plasminogen; Plasmin dissolves the fibrin of blood clots and acts as a proteolytic factor in a variety of other processes including embryonic development, tissue remodeling, tumor invasion, and inflammation. In ovulation, weakens the walls of the Graafian follicle. It activates the urokinase-type plasminogen activator, collagenases and several complement zymogens, such as C1 and C5. Cleavage of f…	0	0	0.069	0.847	0	0	0.455	0.097	0.501
TCP.35	TCP.49	TCP.35	TCP.49	LOC111657222	LOC111659963	1841481.ENSSLDP00000012339	1841481.ENSSLDP00000011993	Zgc:112160; Belongs to the peptidase S1 family.	Si:dkey-33m11.7; Belongs to the peptidase S1 family.	0	0	0.121	0.836	0.112	0.27	0.142	0.066	0.46
TCP.35	BPTI.11	TCP.35	BPTI.11	LOC111657222	LOC111672981	1841481.ENSSLDP00000012339	1841481.ENSSLDP00000025797	Zgc:112160; Belongs to the peptidase S1 family.	Tissue factor pathway inhibitor.	0	0	0	0	0	0.282	0.11	0.178	0.428
TCP.35	TCP.43	TCP.35	TCP.43	LOC111657268	LOC111667238	1841481.ENSSLDP00000012339	1841481.ENSSLDP00000019990	Zgc:112160; Belongs to the peptidase S1 family.	Serine protease 1; Belongs to the peptidase S1 family.	0	0	0.108	0.863	0.112	0.27	0.142	0.066	0.452
Histone H2A.7	cgUbiquitin.11	His-h2a.7	cgUbi.11	LOC111657268	ctrl	1841481.ENSSLDP00000022235	1841481.ENSSLDP00000001565	Core histone macro-H2A; Variant histone H2A which replaces conventional H2A in a subset of nucleosomes.	Ubiquitin-like domain-containing protein.	0	0	0	0	0.067	0.521	0.326	0.049	0.675
Histone H2A.7	Histone H2B.4	His-h2a.7	His-h2b.4	LOC111657268	LOC111662051	1841481.ENSSLDP00000022235	1841481.ENSSLDP00000016046	Core histone macro-H2A; Variant histone H2A which replaces conventional H2A in a subset of nucleosomes.	Histone H2B; Belongs to the histone H2B family.	0	0	0	0	0.326	0.444	0.17	0.15	0.7
Histone H2A.7	Histone H3.15	His-h2a.7	His-h3.15	LOC111657268	LOC111667394	1841481.ENSSLDP00000022235	1841481.ENSSLDP00000016861	Core histone macro-H2A; Variant histone H2A which replaces conventional H2A in a subset of nucleosomes.	Histone H3.3.	0	0	0	0	0.139	0.445	0.248	0.137	0.648
Histone H2A.7	Histone H2B.6	His-h2a.7	His-h2b.6	LOC111657547	LOC111668959	1841481.ENSSLDP00000022235	1841481.ENSSLDP00000029217	Core histone macro-H2A; Variant histone H2A which replaces conventional H2A in a subset of nucleosomes.	Histone H2B 12.	0	0	0	0	0.326	0.444	0.17	0.15	0.7
Histone H2A.7	Histone H2B.8	His-h2a.7	His-h2b.8	LOC111657547	cdk2	1841481.ENSSLDP00000022235	1841481.ENSSLDP00000029350	Core histone macro-H2A; Variant histone H2A which replaces conventional H2A in a subset of nucleosomes.	Histone H2B; Belongs to the histone H2B family.	0	0	0	0	0.326	0.444	0.17	0.15	0.7
Histone H2A.7	Histone H4.6	His-h2a.7	His-h4.6	LOC111657547	LOC111670855	1841481.ENSSLDP00000022235	1841481.ENSSLDP00000029456	Core histone macro-H2A; Variant histone H2A which replaces conventional H2A in a subset of nucleosomes.	Histone H4; Core component of nucleosome. Nucleosomes wrap and compact DNA into chromatin, limiting DNA accessibility to the cellular machineries which require DNA as a template. Histones thereby play a central role in transcription regulation, DNA repair, DNA replication and chromosomal stability. DNA accessibility is regulated via a complex set of post-translational modifications of histones, a…	0	0	0	0	0.218	0.47	0.345	0.11	0.726
Histone H2A.7	Histone H4.8	His-h2a.7	His-h4.8	LOC111657547	cdk15	1841481.ENSSLDP00000022235	1841481.ENSSLDP00000028616	Core histone macro-H2A; Variant histone H2A which replaces conventional H2A in a subset of nucleosomes.	Histone H4; Core component of nucleosome. Nucleosomes wrap and compact DNA into chromatin, limiting DNA accessibility to the cellular machineries which require DNA as a template. Histones thereby play a central role in transcription regulation, DNA repair, DNA replication and chromosomal stability. DNA accessibility is regulated via a complex set of post-translational modifications of histones, a…	0	0	0	0	0.218	0.47	0.345	0.11	0.726
RegIIIgamma.13	RegIIIgamma.16	Reg-g.13	Reg-g.16	LOC111657547	cdk18	1841481.ENSSLDP00000031782	1841481.ENSSLDP00000006647	Aggrecan a.	Versican a.	0	0	0	0.816	0	0.102	0.207	0.57	0.667
RegIIIgamma.13	β2-Microglobin.6	Reg-g.13	α-syn.6	LOC111657547	LOC111667295	1841481.ENSSLDP00000031782	1841481.ENSSLDP00000018103	Aggrecan a.	Ig-like domain-containing protein.	0	0	0	0	0	0.543	0	0	0.543
RegIIIgamma.13	RegIIIgamma.30	Reg-g.13	Reg-g.30	LOC111657547	cdk6	1841481.ENSSLDP00000031782	1841481.ENSSLDP00000029314	Aggrecan a.	Uncharacterized protein.	0	0	0	0.927	0	0	0.094	0.405	0.437
RegIIIgamma.13	RegIIIgamma.15	Reg-g.13	Reg-g.15	LOC111658086	plg	1841481.ENSSLDP00000031782	1841481.ENSSLDP00000030761	Aggrecan a.	Uncharacterized protein.	0	0	0	0.617	0	0.101	0.115	0.317	0.409
RegIIIgamma.15	RegIIIgamma.26	Reg-g.15	Reg-g.26	LOC111658086	gapdh	1841481.ENSSLDP00000030761	1841481.ENSSLDP00000003373	Uncharacterized protein.	Aggrecan b.kazal, immunoglobulin, kunitz and netrin domain containing 1.	0	0	0	0.602	0	0.101	0.115	0.317	0.409
RegIIIgamma.15	RegIIIgamma.16	Reg-g.15	Reg-g.16	LOC111658086	LOC111661190	1841481.ENSSLDP00000030761	1841481.ENSSLDP00000006647	Uncharacterized protein.	Versican a.	0	0	0	0.667	0	0.076	0.229	0.407	0.54
RegIIIgamma.16	RegIIIgamma.26	Reg-g.16	Reg-g.26	LOC111658654	fau	1841481.ENSSLDP00000006647	1841481.ENSSLDP00000003373	Versican a.	Aggrecan b.kazal, immunoglobulin, kunitz and netrin domain containing 1.	0	0	0	0.807	0	0.102	0.207	0.57	0.667
RegIIIgamma.16	RegIIIgamma.30	Reg-g.16	Reg-g.30	LOC111658654	LOC111662848-2	1841481.ENSSLDP00000006647	1841481.ENSSLDP00000029314	Versican a.	Uncharacterized protein.	0	0	0	0.958	0	0.102	0.134	0.483	0.562
TCP.39	BPTI.11	TCP.39	BPTI.11	LOC111658654	LOC111659963	1841481.ENSSLDP00000014385	1841481.ENSSLDP00000025797	Suppression of tumorigenicity 14b.	Tissue factor pathway inhibitor.	0	0	0	0	0	0.37	0.11	0.048	0.419
TCP.43	BPTI.11	TCP.43	BPTI.11	LOC111658654	LOC111672981	1841481.ENSSLDP00000019990	1841481.ENSSLDP00000025797	Serine protease 1; Belongs to the peptidase S1 family.	Tissue factor pathway inhibitor.	0	0	0	0	0	0.543	0.11	0.048	0.578
BPTI.11	TCP.45	BPTI.11	TCP.45	LOC111658704	fau	1841481.ENSSLDP00000025797	1841481.ENSSLDP00000000610	Tissue factor pathway inhibitor.	Peptidase S1 domain-containing protein; Belongs to the peptidase S1 family.	0	0	0	0	0	0.543	0.11	0.048	0.578
BPTI.11	TCP.77	BPTI.11	TCP.77	LOC111658735	f2	1841481.ENSSLDP00000025797	1841481.ENSSLDP00000003301	Tissue factor pathway inhibitor.	Transmembrane serine protease 5; Belongs to the peptidase S1 family.	0	0	0	0	0	0.37	0.11	0.048	0.419
BPTI.11	TCP.79	BPTI.11	TCP.79	LOC111658735	LOC111667394	1841481.ENSSLDP00000025797	1841481.ENSSLDP00000006164	Tissue factor pathway inhibitor.	Peptidase S1 domain-containing protein; Belongs to the peptidase S1 family.	0	0	0	0	0	0.37	0.11	0.048	0.419
BPTI.11	TCP.60	BPTI.11	TCP.60	LOC111659275	STK4	1841481.ENSSLDP00000025797	1841481.ENSSLDP00000007069	Tissue factor pathway inhibitor.	Suppressor of tumorigenicity 14 protein homolog; Degrades extracellular matrix.	0	0	0	0	0	0.37	0.11	0.048	0.419
BPTI.11	TCP.75	BPTI.11	TCP.75	LOC111659963	uba52	1841481.ENSSLDP00000025797	1841481.ENSSLDP00000008595	Tissue factor pathway inhibitor.	Plasminogen; Plasmin dissolves the fibrin of blood clots and acts as a proteolytic factor in a variety of other processes including embryonic development, tissue remodeling, tumor invasion, and inflammation. In ovulation, weakens the walls of the Graafian follicle. It activates the urokinase-type plasminogen activator, collagenases and several complement zymogens, such as C1 and C5. Cleavage of f…	0	0	0	0	0	0.282	0.11	0.399	0.582
BPTI.11	TCP.49	BPTI.11	TCP.49	LOC111659963	LOC111661033	1841481.ENSSLDP00000025797	1841481.ENSSLDP00000011993	Tissue factor pathway inhibitor.	Si:dkey-33m11.7; Belongs to the peptidase S1 family.	0	0	0	0	0	0.543	0.11	0.048	0.578
BPTI.11	TCP.59	BPTI.11	TCP.59	LOC111660277	acan	1841481.ENSSLDP00000025797	1841481.ENSSLDP00000018550	Tissue factor pathway inhibitor.	Coagulation factor II (thrombin); Belongs to the peptidase S1 family.	0	0	0	0	0	0.282	0.11	0.595	0.718
BPTI.11	TCP.50	BPTI.11	TCP.50	LOC111660622	LOC111660628	1841481.ENSSLDP00000025797	1841481.ENSSLDP00000018905	Tissue factor pathway inhibitor.	Zmp:0000001114.	0	0	0	0	0	0.37	0.11	0.048	0.419
BPTI.11	TCP.57	BPTI.11	TCP.57	LOC111660628	LOC111668349	1841481.ENSSLDP00000025797	1841481.ENSSLDP00000019084	Tissue factor pathway inhibitor.	Coagulation factor VIIi.	0	0	0	0	0	0.282	0.313	0.211	0.576
BPTI.11	TCP.64	BPTI.11	TCP.64	LOC111661033	fau	1841481.ENSSLDP00000025797	1841481.ENSSLDP00000028273	Tissue factor pathway inhibitor.	Transmembrane serine protease 13b; Belongs to the peptidase S1 family.	0	0	0	0	0	0.37	0.11	0.048	0.419
BPTI.11	TCP.67	BPTI.11	TCP.67	LOC111661033	LOC111662848-2	1841481.ENSSLDP00000025797	1841481.ENSSLDP00000028378	Tissue factor pathway inhibitor.	Coagulation factor IXa.	0	0	0	0	0	0.282	0.313	0.211	0.576
CsCCL21.2	CXCL1	CsCCL21.2	CXCL1	LOC111661033	LOC111672981	1841481.ENSSLDP00000001482	1841481.ENSSLDP00000007532	Chemokine (C-C motif) ligand 25b.	SCY domain-containing protein.	0	0	0	0	0	0	0.382	0.172	0.466
Neuropeptide.2	vasostatin-1	NeuP.2	vas-1	LOC111661054	plg	1841481.ENSSLDP00000016974	1841481.ENSSLDP00000033356	Peptide YYa.	Chromogranin A.	0	0	0	0	0.068	0	0	0.588	0.599
cgUbiquitin.11	cgUbiquitin.15	cgUbi.11	cgUbi.15	LOC111661054	f2	1841481.ENSSLDP00000001565	1841481.ENSSLDP00000000784	Ubiquitin-like domain-containing protein.	Ubiquitin like 4A.	0	0	0	0.706	0.148	0.55	0.414	0.075	0.764
cgUbiquitin.11	TCP.52	cgUbi.11	TCP.52	LOC111661081	LOC111667238	1841481.ENSSLDP00000001565	1841481.ENSSLDP00000025807	Ubiquitin-like domain-containing protein.	Hepatocyte growth factor; Potent mitogen for mature parenchymal hepatocyte cells, seems to be a hepatotrophic factor, and acts as a growth factor for a broad spectrum of tissues and cell types. Activating ligand for the receptor tyrosine kinase MET by binding to it and promoting its dimerization. Belongs to the peptidase S1 family. Plasminogen subfamily.	0	0	0	0	0	0.076	0.5	0	0.518
cgUbiquitin.11	Scolopendin.21	cgUbi.11	Sco.21	LOC111661081	ctrl	1841481.ENSSLDP00000001565	1841481.ENSSLDP00000013422	Ubiquitin-like domain-containing protein.	Cyclin dependent kinase 17.	0	0	0	0	0.049	0.202	0.412	0.059	0.523
cgUbiquitin.11	Scolopendin.22	cgUbi.11	Sco.22	LOC111661081	LOC111662051	1841481.ENSSLDP00000001565	1841481.ENSSLDP00000020086	Ubiquitin-like domain-containing protein.	Cyclin-dependent kinase 15; Belongs to the protein kinase superfamily.	0	0	0	0	0.049	0.202	0.412	0.059	0.523
cgUbiquitin.11	Scolopendin.29	cgUbi.11	Sco.29	LOC111661081	LOC111667394	1841481.ENSSLDP00000001565	1841481.ENSSLDP00000006938	Ubiquitin-like domain-containing protein.	Cyclin-dependent kinase 14; Belongs to the protein kinase superfamily.	0	0	0	0	0.049	0.202	0.412	0.059	0.523
cgUbiquitin.11	TCP.54	cgUbi.11	TCP.54	LOC111661190	plg	1841481.ENSSLDP00000001565	1841481.ENSSLDP00000023646	Ubiquitin-like domain-containing protein.	Hyaluronan binding protein 2.	0	0	0	0	0	0.19	0.482	0.049	0.566
cgUbiquitin.11	Histone H2B.6	cgUbi.11	His-h2b.6	LOC111661190	gapdh	1841481.ENSSLDP00000001565	1841481.ENSSLDP00000029217	Ubiquitin-like domain-containing protein.	Histone H2B 12.	0	0	0	0	0.049	0.328	0.364	0.151	0.608
cgUbiquitin.11	Histone H2B.4	cgUbi.11	His-h2b.4	LOC111662051	plg	1841481.ENSSLDP00000001565	1841481.ENSSLDP00000016046	Ubiquitin-like domain-containing protein.	Histone H2B; Belongs to the histone H2B family.	0	0	0	0	0.049	0.328	0.364	0.151	0.608
cgUbiquitin.11	Histone H2B.8	cgUbi.11	His-h2b.8	LOC111662051	SNCA	1841481.ENSSLDP00000001565	1841481.ENSSLDP00000029350	Ubiquitin-like domain-containing protein.	Histone H2B; Belongs to the histone H2B family.	0	0	0	0	0.049	0.328	0.364	0.151	0.608
cgUbiquitin.11	Scolopendin.16	cgUbi.11	Sco.16	LOC111662051	LOC111667656	1841481.ENSSLDP00000001565	1841481.ENSSLDP00000003400	Ubiquitin-like domain-containing protein.	Cyclin-dependent kinase 7; Belongs to the protein kinase superfamily.	0	0	0	0	0	0	0.608	0.053	0.612
cgUbiquitin.11	TCP.78	cgUbi.11	TCP.78	LOC111662051	f2	1841481.ENSSLDP00000001565	1841481.ENSSLDP00000024056	Ubiquitin-like domain-containing protein.	Corin, serine peptidase.	0	0	0	0	0	0.211	0.577	0	0.651
cgUbiquitin.11	Histone H3.15	cgUbi.11	His-h3.15	LOC111662051	LOC111665009	1841481.ENSSLDP00000001565	1841481.ENSSLDP00000016861	Ubiquitin-like domain-containing protein.	Histone H3.3.	0	0	0	0	0.081	0.541	0.192	0.127	0.662
cgUbiquitin.11	Histone H2A.16	cgUbi.11	His-h2a.16	LOC111662051	LOC111669364	1841481.ENSSLDP00000001565	1841481.ENSSLDP00000029254	Ubiquitin-like domain-containing protein.	Histone H2A; Belongs to the histone H2A family.	0	0	0	0	0.067	0.521	0.326	0	0.672
cgUbiquitin.11	Histone H2A.9	cgUbi.11	His-h2a.9	LOC111662051	LOC111668349	1841481.ENSSLDP00000001565	1841481.ENSSLDP00000024185	Ubiquitin-like domain-containing protein.	Histone H2A; Belongs to the histone H2A family.	0	0	0	0	0.067	0.521	0.326	0	0.672
cgUbiquitin.11	Histone H2A.12	cgUbi.11	His-h2a.12	LOC111662282	LOC111667394	1841481.ENSSLDP00000001565	1841481.ENSSLDP00000017270	Ubiquitin-like domain-containing protein.	Histone H2A; Belongs to the histone H2A family.	0	0	0	0	0.067	0.521	0.326	0	0.672
cgUbiquitin.11	Histone H2A.11	cgUbi.11	His-h2a.11	LOC111662448	chga	1841481.ENSSLDP00000001565	1841481.ENSSLDP00000004022	Ubiquitin-like domain-containing protein.	Histone H2A; Belongs to the histone H2A family.	0	0	0	0	0.067	0.521	0.326	0	0.672
cgUbiquitin.11	Histone H2A.8	cgUbi.11	His-h2a.8	LOC111662812	f2	1841481.ENSSLDP00000001565	1841481.ENSSLDP00000021268	Ubiquitin-like domain-containing protein.	H2A histone family, member Y; Belongs to the histone H2A family.	0	0	0	0	0.067	0.521	0.326	0.049	0.675
cgUbiquitin.11	Histone H4.8	cgUbi.11	His-h4.8	LOC111662812	LOC111667394	1841481.ENSSLDP00000001565	1841481.ENSSLDP00000028616	Ubiquitin-like domain-containing protein.	Histone H4; Core component of nucleosome. Nucleosomes wrap and compact DNA into chromatin, limiting DNA accessibility to the cellular machineries which require DNA as a template. Histones thereby play a central role in transcription regulation, DNA repair, DNA replication and chromosomal stability. DNA accessibility is regulated via a complex set of post-translational modifications of histones, a…	0	0	0	0	0.077	0.543	0.34	0.107	0.718
cgUbiquitin.11	Histone H4.6	cgUbi.11	His-h4.6	LOC111662812	ctrl	1841481.ENSSLDP00000001565	1841481.ENSSLDP00000029456	Ubiquitin-like domain-containing protein.	Histone H4; Core component of nucleosome. Nucleosomes wrap and compact DNA into chromatin, limiting DNA accessibility to the cellular machineries which require DNA as a template. Histones thereby play a central role in transcription regulation, DNA repair, DNA replication and chromosomal stability. DNA accessibility is regulated via a complex set of post-translational modifications of histones, a…	0	0	0	0	0.077	0.543	0.34	0.107	0.718
Scolopendin.15	TCP.69	Sco.15	TCP.69	LOC111662812	LOC111667238	1841481.ENSSLDP00000017218	1841481.ENSSLDP00000032672	Cyclin-dependent kinase 5; Belongs to the protein kinase superfamily.	Zgc:154142; Belongs to the peptidase S1 family.	0	0	0	0	0	0	0.391	0.109	0.434
Histone H2A.8	Histone H2B.4	His-h2a.8	His-h2b.4	LOC111662812	LOC111668349	1841481.ENSSLDP00000021268	1841481.ENSSLDP00000016046	H2A histone family, member Y; Belongs to the histone H2A family.	Histone H2B; Belongs to the histone H2B family.	0	0	0	0	0.326	0.444	0.17	0.15	0.7
Histone H2A.8	Histone H3.15	His-h2a.8	His-h3.15	LOC111662848-2	uba52	1841481.ENSSLDP00000021268	1841481.ENSSLDP00000016861	H2A histone family, member Y; Belongs to the histone H2A family.	Histone H3.3.	0	0	0	0	0.139	0.445	0.248	0.137	0.648
Histone H2A.8	Histone H2B.6	His-h2a.8	His-h2b.6	LOC111663847	corin	1841481.ENSSLDP00000021268	1841481.ENSSLDP00000029217	H2A histone family, member Y; Belongs to the histone H2A family.	Histone H2B 12.	0	0	0	0	0.326	0.444	0.17	0.15	0.7
Histone H2A.8	Histone H2B.8	His-h2a.8	His-h2b.8	LOC111663847	LOC111666500	1841481.ENSSLDP00000021268	1841481.ENSSLDP00000029350	H2A histone family, member Y; Belongs to the histone H2A family.	Histone H2B; Belongs to the histone H2B family.	0	0	0	0	0.326	0.444	0.17	0.15	0.7
Histone H2A.8	Histone H4.6	His-h2a.8	His-h4.6	LOC111663847	fau	1841481.ENSSLDP00000021268	1841481.ENSSLDP00000029456	H2A histone family, member Y; Belongs to the histone H2A family.	Histone H4; Core component of nucleosome. Nucleosomes wrap and compact DNA into chromatin, limiting DNA accessibility to the cellular machineries which require DNA as a template. Histones thereby play a central role in transcription regulation, DNA repair, DNA replication and chromosomal stability. DNA accessibility is regulated via a complex set of post-translational modifications of histones, a…	0	0	0	0	0.218	0.47	0.345	0.11	0.726
Histone H2A.8	Histone H4.8	His-h2a.8	His-h4.8	LOC111663847	uba52	1841481.ENSSLDP00000021268	1841481.ENSSLDP00000028616	H2A histone family, member Y; Belongs to the histone H2A family.	Histone H4; Core component of nucleosome. Nucleosomes wrap and compact DNA into chromatin, limiting DNA accessibility to the cellular machineries which require DNA as a template. Histones thereby play a central role in transcription regulation, DNA repair, DNA replication and chromosomal stability. DNA accessibility is regulated via a complex set of post-translational modifications of histones, a…	0	0	0	0	0.218	0.47	0.345	0.11	0.726
Scolopendin.16	Scolopendin.29	Sco.16	Sco.29	LOC111664983	LOC111667394	1841481.ENSSLDP00000003400	1841481.ENSSLDP00000006938	Cyclin-dependent kinase 7; Belongs to the protein kinase superfamily.	Cyclin-dependent kinase 14; Belongs to the protein kinase superfamily.	0	0	0.062	0.875	0	0.383	0.315	0.11	0.6
Scolopendin.16	Scolopendin.21	Sco.16	Sco.21	LOC111665009	LOC111667238	1841481.ENSSLDP00000003400	1841481.ENSSLDP00000013422	Cyclin-dependent kinase 7; Belongs to the protein kinase superfamily.	Cyclin dependent kinase 17.	0	0	0.066	0.881	0	0.383	0.315	0.11	0.601
Scolopendin.16	Scolopendin.22	Sco.16	Sco.22	LOC111665009	ctrl	1841481.ENSSLDP00000003400	1841481.ENSSLDP00000020086	Cyclin-dependent kinase 7; Belongs to the protein kinase superfamily.	Cyclin-dependent kinase 15; Belongs to the protein kinase superfamily.	0	0	0.07	0.839	0	0.383	0.315	0.11	0.603
Histone H2A.9	Histone H2B.4	His-h2a.9	His-h2b.4	LOC111665009	LOC111667394	1841481.ENSSLDP00000024185	1841481.ENSSLDP00000016046	Histone H2A; Belongs to the histone H2A family.	Histone H2B; Belongs to the histone H2B family.	0	0.016	0.342	0	0.326	0.278	0.127	0.096	0.701
Histone H2A.9	Histone H3.15	His-h2a.9	His-h3.15	LOC111665567	LOC111670465	1841481.ENSSLDP00000024185	1841481.ENSSLDP00000016861	Histone H2A; Belongs to the histone H2A family.	Histone H3.3.	0	0.007	0	0	0.139	0.272	0.153	0.096	0.455
Histone H2A.9	Histone H4.8	His-h2a.9	His-h4.8	LOC111665567	cxcl14	1841481.ENSSLDP00000024185	1841481.ENSSLDP00000028616	Histone H2A; Belongs to the histone H2A family.	Histone H4; Core component of nucleosome. Nucleosomes wrap and compact DNA into chromatin, limiting DNA accessibility to the cellular machineries which require DNA as a template. Histones thereby play a central role in transcription regulation, DNA repair, DNA replication and chromosomal stability. DNA accessibility is regulated via a complex set of post-translational modifications of histones, a…	0	0.024	0	0	0.218	0.28	0.197	0.104	0.54
Histone H2A.9	Histone H4.6	His-h2a.9	His-h4.6	LOC111666341	f2	1841481.ENSSLDP00000024185	1841481.ENSSLDP00000029456	Histone H2A; Belongs to the histone H2A family.	Histone H4; Core component of nucleosome. Nucleosomes wrap and compact DNA into chromatin, limiting DNA accessibility to the cellular machineries which require DNA as a template. Histones thereby play a central role in transcription regulation, DNA repair, DNA replication and chromosomal stability. DNA accessibility is regulated via a complex set of post-translational modifications of histones, a…	0	0.026	0	0	0.218	0.28	0.197	0.104	0.54
Histone H2A.9	Histone H2B.8	His-h2a.9	His-h2b.8	LOC111666341	LOC111667394	1841481.ENSSLDP00000024185	1841481.ENSSLDP00000029350	Histone H2A; Belongs to the histone H2A family.	Histone H2B; Belongs to the histone H2B family.	0	0.016	0.318	0	0.326	0.278	0.127	0.096	0.69
Histone H2A.9	Histone H2B.6	His-h2a.9	His-h2b.6	LOC111666500	corin	1841481.ENSSLDP00000024185	1841481.ENSSLDP00000029217	Histone H2A; Belongs to the histone H2A family.	Histone H2B 12.	0	0.016	0.326	0	0.326	0.278	0.127	0.096	0.693
vasostatin-1	Amylin-BP	vaso-1	A-BP	LOC111666500	Ubc	1841481.ENSSLDP00000033356	1841481.ENSSLDP00000015628	Chromogranin A.	Islet amyloid polypeptide.	0	0	0	0	0	0	0	0.407	0.407
CXCL14	CXCL1	CXCL14	CXCL1	LOC111666500	fau	1841481.ENSSLDP00000029805	1841481.ENSSLDP00000007532	Chemokine (C-X-C motif) ligand 14.	SCY domain-containing protein.	0	0	0	0	0	0.832	0	0.315	0.88
TCP.52	TCP.75	TCP.52	TCP.75	LOC111666500	uba52	1841481.ENSSLDP00000025807	1841481.ENSSLDP00000008595	Hepatocyte growth factor; Potent mitogen for mature parenchymal hepatocyte cells, seems to be a hepatotrophic factor, and acts as a growth factor for a broad spectrum of tissues and cell types. Activating ligand for the receptor tyrosine kinase MET by binding to it and promoting its dimerization. Belongs to the peptidase S1 family. Plasminogen subfamily.	Plasminogen; Plasmin dissolves the fibrin of blood clots and acts as a proteolytic factor in a variety of other processes including embryonic development, tissue remodeling, tumor invasion, and inflammation. In ovulation, weakens the walls of the Graafian follicle. It activates the urokinase-type plasminogen activator, collagenases and several complement zymogens, such as C1 and C5. Cleavage of f…	0	0	0.065	0.859	0.3	0	0.154	0.079	0.422
TCP.53	TCP.75	TCP.53	TCP.75	LOC111667130	LOC111668726	1841481.ENSSLDP00000027801	1841481.ENSSLDP00000008595	Microseminoprotein, beta-like.	Plasminogen; Plasmin dissolves the fibrin of blood clots and acts as a proteolytic factor in a variety of other processes including embryonic development, tissue remodeling, tumor invasion, and inflammation. In ovulation, weakens the walls of the Graafian follicle. It activates the urokinase-type plasminogen activator, collagenases and several complement zymogens, such as C1 and C5. Cleavage of f…	0	0	0	0.636	0.366	0	0.051	0.154	0.446
Calcitonin	Amylin-BP	Cal	A-BP	LOC111667238	LOC111670737	1841481.ENSSLDP00000005217	1841481.ENSSLDP00000015628	Calcitonin related polypeptide beta.	Islet amyloid polypeptide.	0	0	0	0.806	0	0	0.092	0.506	0.532
TCP.54	TCP.75	TCP.54	TCP.75	LOC111667238	plg	1841481.ENSSLDP00000023646	1841481.ENSSLDP00000008595	Hyaluronan binding protein 2.	Plasminogen; Plasmin dissolves the fibrin of blood clots and acts as a proteolytic factor in a variety of other processes including embryonic development, tissue remodeling, tumor invasion, and inflammation. In ovulation, weakens the walls of the Graafian follicle. It activates the urokinase-type plasminogen activator, collagenases and several complement zymogens, such as C1 and C5. Cleavage of f…	0	0	0.101	0.699	0.326	0.101	0.069	0.138	0.483
TCP.54	TCP.59	TCP.54	TCP.59	LOC111667238	LOC111667656	1841481.ENSSLDP00000023646	1841481.ENSSLDP00000018550	Hyaluronan binding protein 2.	Coagulation factor II (thrombin); Belongs to the peptidase S1 family.	0	0	0.155	0.628	0.253	0.101	0.069	0.065	0.416
cgUbiquitin.15	Histone H4.8	cgUbi.15	His-h4.8	LOC111667238	Tmprss6	1841481.ENSSLDP00000000784	1841481.ENSSLDP00000028616	Ubiquitin like 4A.	Histone H4; Core component of nucleosome. Nucleosomes wrap and compact DNA into chromatin, limiting DNA accessibility to the cellular machineries which require DNA as a template. Histones thereby play a central role in transcription regulation, DNA repair, DNA replication and chromosomal stability. DNA accessibility is regulated via a complex set of post-translational modifications of histones, a…	0	0	0	0	0.054	0.272	0.152	0.105	0.407
cgUbiquitin.15	Histone H4.6	cgUbi.15	His-h4.6	LOC111667238	LOC111667394	1841481.ENSSLDP00000000784	1841481.ENSSLDP00000029456	Ubiquitin like 4A.	Histone H4; Core component of nucleosome. Nucleosomes wrap and compact DNA into chromatin, limiting DNA accessibility to the cellular machineries which require DNA as a template. Histones thereby play a central role in transcription regulation, DNA repair, DNA replication and chromosomal stability. DNA accessibility is regulated via a complex set of post-translational modifications of histones, a…	0	0	0	0	0.054	0.272	0.152	0.105	0.407
cgUbiquitin.15	TCP.78	cgUbi.15	TCP.78	LOC111667238	LOC111669364	1841481.ENSSLDP00000000784	1841481.ENSSLDP00000024056	Ubiquitin like 4A.	Corin, serine peptidase.	0	0	0	0	0	0.211	0.344	0	0.46
A1P.3	TCP.59	A1P.3	TCP.59	LOC111667238	tfpi2	1841481.ENSSLDP00000014701	1841481.ENSSLDP00000018550	SERPIN domain-containing protein; Belongs to the serpin family.	Coagulation factor II (thrombin); Belongs to the peptidase S1 family.	0	0	0	0	0.14	0.292	0.362	0.108	0.607
RegIIIgamma.26	RegIIIgamma.30	Reg-g.26	Reg-g.30	LOC111667295	cdk7	1841481.ENSSLDP00000003373	1841481.ENSSLDP00000029314	Aggrecan b.kazal, immunoglobulin, kunitz and netrin domain containing 1.	Uncharacterized protein.	0	0	0	0.931	0	0	0.094	0.405	0.437
RegIIIgamma.26	β2-Microglobin.6	Reg-g.26	α-syn.6	LOC111667394	Tmprss3	1841481.ENSSLDP00000003373	1841481.ENSSLDP00000018103	Aggrecan b.kazal, immunoglobulin, kunitz and netrin domain containing 1.	Ig-like domain-containing protein.	0	0	0	0	0	0.543	0	0	0.543
TCP.57	TCP.59	TCP.57	TCP.59	LOC111667394	LOC111670737	1841481.ENSSLDP00000019084	1841481.ENSSLDP00000018550	Coagulation factor VIIi.	Coagulation factor II (thrombin); Belongs to the peptidase S1 family.	0	0	0.125	0.734	0.087	0.384	0.479	0.196	0.756
TCP.59	TCP.77	TCP.59	TCP.77	LOC111667394	plg	1841481.ENSSLDP00000018550	1841481.ENSSLDP00000003301	Coagulation factor II (thrombin); Belongs to the peptidase S1 family.	Transmembrane serine protease 5; Belongs to the peptidase S1 family.	0	0	0.157	0.672	0.046	0.048	0.325	0	0.414
TCP.59	TCP.72	TCP.59	TCP.72	LOC111667394	LOC111667656	1841481.ENSSLDP00000018550	1841481.ENSSLDP00000008461	Coagulation factor II (thrombin); Belongs to the peptidase S1 family.	Uncharacterized protein; Belongs to the peptidase S1 family.	0	0	0.194	0.589	0.412	0	0.094	0	0.533
TCP.59	TCP.75	TCP.59	TCP.75	LOC111667394	LOC111673355	1841481.ENSSLDP00000018550	1841481.ENSSLDP00000008595	Coagulation factor II (thrombin); Belongs to the peptidase S1 family.	Plasminogen; Plasmin dissolves the fibrin of blood clots and acts as a proteolytic factor in a variety of other processes including embryonic development, tissue remodeling, tumor invasion, and inflammation. In ovulation, weakens the walls of the Graafian follicle. It activates the urokinase-type plasminogen activator, collagenases and several complement zymogens, such as C1 and C5. Cleavage of f…	0	0	0	0.665	0.902	0	0	0.541	0.953
TCP.59	TCP.64	TCP.59	TCP.64	LOC111667394	f2	1841481.ENSSLDP00000018550	1841481.ENSSLDP00000028273	Coagulation factor II (thrombin); Belongs to the peptidase S1 family.	Transmembrane serine protease 13b; Belongs to the peptidase S1 family.	0	0	0.17	0.642	0.046	0.048	0.325	0	0.423
TCP.59	TCP.67	TCP.59	TCP.67	LOC111667394	ctrl	1841481.ENSSLDP00000018550	1841481.ENSSLDP00000028378	Coagulation factor II (thrombin); Belongs to the peptidase S1 family.	Coagulation factor IXa.	0	0	0.126	0.778	0.087	0.384	0.479	0.196	0.756
SJGAP	TCP.75	SJGAP	TCP.75	LOC111667394	LOC111669364	1841481.ENSSLDP00000030540	1841481.ENSSLDP00000008595	Glyceraldehyde-3-phosphate dehydrogenase.	Plasminogen; Plasmin dissolves the fibrin of blood clots and acts as a proteolytic factor in a variety of other processes including embryonic development, tissue remodeling, tumor invasion, and inflammation. In ovulation, weakens the walls of the Graafian follicle. It activates the urokinase-type plasminogen activator, collagenases and several complement zymogens, such as C1 and C5. Cleavage of f…	0	0	0	0	0.058	0	0	0.604	0.611
SJGAP	YFGAP.2	SJGAP	YFGAP.2	LOC111667394	Tmprss6	1841481.ENSSLDP00000030540	1841481.ENSSLDP00000017419	Glyceraldehyde-3-phosphate dehydrogenase.	Glyceraldehyde-3-phosphate dehydrogenase.	0	0	0.053	0.975	0	0	0.928	0	0.929
SJGAP	YFGAP.1	SJGAP	YFGAP.1	LOC111667656	ctrl	1841481.ENSSLDP00000030540	1841481.ENSSLDP00000018857	Glyceraldehyde-3-phosphate dehydrogenase.	Glyceraldehyde-3-phosphate dehydrogenase.	0	0	0.05	0.982	0	0	0.9	0	0.9
Histone H2B.4	Histone H2A.11	His-h2b.4	His-h2a.11	LOC111668349	plg	1841481.ENSSLDP00000016046	1841481.ENSSLDP00000004022	Histone H2B; Belongs to the histone H2B family.	Histone H2A; Belongs to the histone H2A family.	0	0.02	0.348	0	0.326	0.278	0.127	0.096	0.703
Histone H2B.4	Histone H3.15	His-h2b.4	His-h3.15	LOC111668959	cdk7	1841481.ENSSLDP00000016046	1841481.ENSSLDP00000016861	Histone H2B; Belongs to the histone H2B family.	Histone H3.3.	0	0.05	0	0	0.195	0.272	0.168	0.104	0.509
Histone H2B.4	Histone H4.8	His-h2b.4	His-h4.8	LOC111669364	ctrl	1841481.ENSSLDP00000016046	1841481.ENSSLDP00000028616	Histone H2B; Belongs to the histone H2B family.	Histone H4; Core component of nucleosome. Nucleosomes wrap and compact DNA into chromatin, limiting DNA accessibility to the cellular machineries which require DNA as a template. Histones thereby play a central role in transcription regulation, DNA repair, DNA replication and chromosomal stability. DNA accessibility is regulated via a complex set of post-translational modifications of histones, a…	0	0.012	0	0	0.297	0.279	0.096	0.107	0.536
Histone H2B.4	Histone H4.6	His-h2b.4	His-h4.6	LOC111670465	cxcl14	1841481.ENSSLDP00000016046	1841481.ENSSLDP00000029456	Histone H2B; Belongs to the histone H2B family.	Histone H4; Core component of nucleosome. Nucleosomes wrap and compact DNA into chromatin, limiting DNA accessibility to the cellular machineries which require DNA as a template. Histones thereby play a central role in transcription regulation, DNA repair, DNA replication and chromosomal stability. DNA accessibility is regulated via a complex set of post-translational modifications of histones, a…	0	0.011	0	0	0.297	0.279	0.096	0.107	0.536
Histone H2B.4	Histone H2A.12	His-h2b.4	His-h2a.12	LOC111670737	f2	1841481.ENSSLDP00000016046	1841481.ENSSLDP00000017270	Histone H2B; Belongs to the histone H2B family.	Histone H2A; Belongs to the histone H2A family.	0	0.021	0.342	0	0.326	0.278	0.127	0.096	0.701
Histone H2B.4	Histone H2A.16	His-h2b.4	His-h2a.16	LOC111670855	cdk7	1841481.ENSSLDP00000016046	1841481.ENSSLDP00000029254	Histone H2B; Belongs to the histone H2B family.	Histone H2A; Belongs to the histone H2A family.	0	0.02	0.344	0	0.326	0.278	0.127	0.096	0.702
Histone H2A.11	Histone H3.15	His-h2a.11	His-h3.15	LOC111672538	f2	1841481.ENSSLDP00000004022	1841481.ENSSLDP00000016861	Histone H2A; Belongs to the histone H2A family.	Histone H3.3.	0	0.006	0	0	0.139	0.272	0.153	0.096	0.455
Histone H2A.11	Histone H4.8	His-h2a.11	His-h4.8	LOC111672981	uba52	1841481.ENSSLDP00000004022	1841481.ENSSLDP00000028616	Histone H2A; Belongs to the histone H2A family.	Histone H4; Core component of nucleosome. Nucleosomes wrap and compact DNA into chromatin, limiting DNA accessibility to the cellular machineries which require DNA as a template. Histones thereby play a central role in transcription regulation, DNA repair, DNA replication and chromosomal stability. DNA accessibility is regulated via a complex set of post-translational modifications of histones, a…	0	0.024	0	0	0.218	0.28	0.197	0.104	0.54
Histone H2A.11	Histone H4.6	His-h2a.11	His-h4.6	SNCA	sncb	1841481.ENSSLDP00000004022	1841481.ENSSLDP00000029456	Histone H2A; Belongs to the histone H2A family.	Histone H4; Core component of nucleosome. Nucleosomes wrap and compact DNA into chromatin, limiting DNA accessibility to the cellular machineries which require DNA as a template. Histones thereby play a central role in transcription regulation, DNA repair, DNA replication and chromosomal stability. DNA accessibility is regulated via a complex set of post-translational modifications of histones, a…	0	0.027	0	0	0.218	0.28	0.197	0.104	0.54
Histone H2A.11	Histone H2B.8	His-h2a.11	His-h2b.8	SNCA	cdk5	1841481.ENSSLDP00000004022	1841481.ENSSLDP00000029350	Histone H2A; Belongs to the histone H2A family.	Histone H2B; Belongs to the histone H2B family.	0	0.02	0.325	0	0.326	0.278	0.127	0.096	0.693
Histone H2A.11	Histone H2B.6	His-h2a.11	His-h2b.6	Tmprss3	f2	1841481.ENSSLDP00000004022	1841481.ENSSLDP00000029217	Histone H2A; Belongs to the histone H2A family.	Histone H2B 12.	0	0.02	0.333	0	0.326	0.278	0.127	0.096	0.697
Histone H2A.12	Histone H3.15	His-h2a.12	His-h3.15	Tmprss6	ctrl	1841481.ENSSLDP00000017270	1841481.ENSSLDP00000016861	Histone H2A; Belongs to the histone H2A family.	Histone H3.3.	0	0.007	0	0	0.139	0.272	0.153	0.096	0.455
Histone H2A.12	Histone H4.8	His-h2a.12	His-h4.8	Ubc	fau	1841481.ENSSLDP00000017270	1841481.ENSSLDP00000028616	Histone H2A; Belongs to the histone H2A family.	Histone H4; Core component of nucleosome. Nucleosomes wrap and compact DNA into chromatin, limiting DNA accessibility to the cellular machineries which require DNA as a template. Histones thereby play a central role in transcription regulation, DNA repair, DNA replication and chromosomal stability. DNA accessibility is regulated via a complex set of post-translational modifications of histones, a…	0	0.026	0	0	0.218	0.28	0.197	0.104	0.54
Histone H2A.12	Histone H4.6	His-h2a.12	His-h4.6	Ubc	uba52	1841481.ENSSLDP00000017270	1841481.ENSSLDP00000029456	Histone H2A; Belongs to the histone H2A family.	Histone H4; Core component of nucleosome. Nucleosomes wrap and compact DNA into chromatin, limiting DNA accessibility to the cellular machineries which require DNA as a template. Histones thereby play a central role in transcription regulation, DNA repair, DNA replication and chromosomal stability. DNA accessibility is regulated via a complex set of post-translational modifications of histones, a…	0	0.028	0	0	0.218	0.28	0.197	0.104	0.54
Histone H2A.12	Histone H2B.8	His-h2a.12	His-h2b.8	Ubc	corin	1841481.ENSSLDP00000017270	1841481.ENSSLDP00000029350	Histone H2A; Belongs to the histone H2A family.	Histone H2B; Belongs to the histone H2B family.	0	0.021	0.319	0	0.326	0.278	0.127	0.096	0.69
Histone H2A.12	Histone H2B.6	His-h2a.12	His-h2b.6	cdk10	cdk2	1841481.ENSSLDP00000017270	1841481.ENSSLDP00000029217	Histone H2A; Belongs to the histone H2A family.	Histone H2B 12.	0	0.021	0.327	0	0.326	0.278	0.127	0.096	0.694
YFGAP.1	TCP.75	YFGAP.1	TCP.75	cdk10	cdk6	1841481.ENSSLDP00000018857	1841481.ENSSLDP00000008595	Glyceraldehyde-3-phosphate dehydrogenase.	Plasminogen; Plasmin dissolves the fibrin of blood clots and acts as a proteolytic factor in a variety of other processes including embryonic development, tissue remodeling, tumor invasion, and inflammation. In ovulation, weakens the walls of the Graafian follicle. It activates the urokinase-type plasminogen activator, collagenases and several complement zymogens, such as C1 and C5. Cleavage of f…	0	0	0	0	0.058	0	0	0.405	0.415
YFGAP.1	YFGAP.2	YFGAP.1	YFGAP.2	cdk13	cdk7	1841481.ENSSLDP00000018857	1841481.ENSSLDP00000017419	Glyceraldehyde-3-phosphate dehydrogenase.	Glyceraldehyde-3-phosphate dehydrogenase.	0	0	0.054	0.973	0	0	0.928	0	0.929
TCP.72	TCP.75	TCP.72	TCP.75	cdk15	cdk7	1841481.ENSSLDP00000008461	1841481.ENSSLDP00000008595	Uncharacterized protein; Belongs to the peptidase S1 family.	Plasminogen; Plasmin dissolves the fibrin of blood clots and acts as a proteolytic factor in a variety of other processes including embryonic development, tissue remodeling, tumor invasion, and inflammation. In ovulation, weakens the walls of the Graafian follicle. It activates the urokinase-type plasminogen activator, collagenases and several complement zymogens, such as C1 and C5. Cleavage of f…	0	0	0	0.608	0.386	0	0.094	0.073	0.439
Histone H4.6	Histone H3.15	His-h4.6	His-h3.15	cdk18	cdk7	1841481.ENSSLDP00000029456	1841481.ENSSLDP00000016861	Histone H4; Core component of nucleosome. Nucleosomes wrap and compact DNA into chromatin, limiting DNA accessibility to the cellular machineries which require DNA as a template. Histones thereby play a central role in transcription regulation, DNA repair, DNA replication and chromosomal stability. DNA accessibility is regulated via a complex set of post-translational modifications of histones, a…	Histone H3.3.	0	0.037	0	0	0.186	0.279	0.209	0.107	0.529
Histone H4.6	Histone H2B.6	His-h4.6	His-h2b.6	cdk2	cdk7	1841481.ENSSLDP00000029456	1841481.ENSSLDP00000029217	Histone H4; Core component of nucleosome. Nucleosomes wrap and compact DNA into chromatin, limiting DNA accessibility to the cellular machineries which require DNA as a template. Histones thereby play a central role in transcription regulation, DNA repair, DNA replication and chromosomal stability. DNA accessibility is regulated via a complex set of post-translational modifications of histones, a…	Histone H2B 12.	0	0.008	0	0	0.297	0.279	0.096	0.107	0.536
Histone H4.6	Histone H2A.16	His-h4.6	His-h2a.16	cdk2	cdk5	1841481.ENSSLDP00000029456	1841481.ENSSLDP00000029254	Histone H4; Core component of nucleosome. Nucleosomes wrap and compact DNA into chromatin, limiting DNA accessibility to the cellular machineries which require DNA as a template. Histones thereby play a central role in transcription regulation, DNA repair, DNA replication and chromosomal stability. DNA accessibility is regulated via a complex set of post-translational modifications of histones, a…	Histone H2A; Belongs to the histone H2A family.	0	0.027	0	0	0.218	0.28	0.197	0.104	0.54
Histone H4.6	Histone H2B.8	His-h4.6	His-h2b.8	cdk2	uba52	1841481.ENSSLDP00000029456	1841481.ENSSLDP00000029350	Histone H4; Core component of nucleosome. Nucleosomes wrap and compact DNA into chromatin, limiting DNA accessibility to the cellular machineries which require DNA as a template. Histones thereby play a central role in transcription regulation, DNA repair, DNA replication and chromosomal stability. DNA accessibility is regulated via a complex set of post-translational modifications of histones, a…	Histone H2B; Belongs to the histone H2B family.	0	0.012	0	0	0.297	0.279	0.096	0.107	0.536
Histone H2A.16	Histone H3.15	His-h2a.16	His-h3.15	cdk5	cdk6	1841481.ENSSLDP00000029254	1841481.ENSSLDP00000016861	Histone H2A; Belongs to the histone H2A family.	Histone H3.3.	0	0.007	0	0	0.139	0.272	0.153	0.096	0.455
Histone H2A.16	Histone H4.8	His-h2a.16	His-h4.8	cdk6	cdk7	1841481.ENSSLDP00000029254	1841481.ENSSLDP00000028616	Histone H2A; Belongs to the histone H2A family.	Histone H4; Core component of nucleosome. Nucleosomes wrap and compact DNA into chromatin, limiting DNA accessibility to the cellular machineries which require DNA as a template. Histones thereby play a central role in transcription regulation, DNA repair, DNA replication and chromosomal stability. DNA accessibility is regulated via a complex set of post-translational modifications of histones, a…	0	0.024	0	0	0.218	0.28	0.197	0.104	0.54
Histone H2A.16	Histone H2B.6	His-h2a.16	His-h2b.6	cdk6	uba52	1841481.ENSSLDP00000029254	1841481.ENSSLDP00000029217	Histone H2A; Belongs to the histone H2A family.	Histone H2B 12.	0	0.02	0.327	0	0.326	0.278	0.127	0.096	0.694
Histone H2A.16	Histone H2B.8	His-h2a.16	His-h2b.8	corin	fau	1841481.ENSSLDP00000029254	1841481.ENSSLDP00000029350	Histone H2A; Belongs to the histone H2A family.	Histone H2B; Belongs to the histone H2B family.	0	0.02	0.319	0	0.326	0.278	0.127	0.096	0.69
Histone H4.8	Histone H3.15	His-h4.8	His-h3.15	ctrl	plg	1841481.ENSSLDP00000028616	1841481.ENSSLDP00000016861	Histone H4; Core component of nucleosome. Nucleosomes wrap and compact DNA into chromatin, limiting DNA accessibility to the cellular machineries which require DNA as a template. Histones thereby play a central role in transcription regulation, DNA repair, DNA replication and chromosomal stability. DNA accessibility is regulated via a complex set of post-translational modifications of histones, a…	Histone H3.3.	0	0.037	0	0	0.186	0.279	0.209	0.107	0.529
Histone H4.8	Histone H2B.6	His-h4.8	His-h2b.6	f2	plg	1841481.ENSSLDP00000028616	1841481.ENSSLDP00000029217	Histone H4; Core component of nucleosome. Nucleosomes wrap and compact DNA into chromatin, limiting DNA accessibility to the cellular machineries which require DNA as a template. Histones thereby play a central role in transcription regulation, DNA repair, DNA replication and chromosomal stability. DNA accessibility is regulated via a complex set of post-translational modifications of histones, a…	Histone H2B 12.	0	0.013	0	0	0.297	0.279	0.096	0.107	0.536
Histone H4.8	Histone H2B.8	His-h4.8	His-h2b.8	fau	uba52	1841481.ENSSLDP00000028616	1841481.ENSSLDP00000029350	Histone H4; Core component of nucleosome. Nucleosomes wrap and compact DNA into chromatin, limiting DNA accessibility to the cellular machineries which require DNA as a template. Histones thereby play a central role in transcription regulation, DNA repair, DNA replication and chromosomal stability. DNA accessibility is regulated via a complex set of post-translational modifications of histones, a…	Histone H2B; Belongs to the histone H2B family.	0	0.012	0	0	0.297	0.279	0.096	0.107	0.536
TCP.75	YFGAP.2	TCP.75	YFGAP.2	gapdh	plg	1841481.ENSSLDP00000008595	1841481.ENSSLDP00000017419	Plasminogen; Plasmin dissolves the fibrin of blood clots and acts as a proteolytic factor in a variety of other processes including embryonic development, tissue remodeling, tumor invasion, and inflammation. In ovulation, weakens the walls of the Graafian follicle. It activates the urokinase-type plasminogen activator, collagenases and several complement zymogens, such as C1 and C5. Cleavage of f…	Glyceraldehyde-3-phosphate dehydrogenase.	0	0	0	0	0.056	0	0	0.6	0.606
Histone H3.15	Histone H2B.8	His-h3.15	His-h2b.8	hgf	plg	1841481.ENSSLDP00000016861	1841481.ENSSLDP00000029350	Histone H3.3.	Histone H2B; Belongs to the histone H2B family.	0	0.084	0	0	0.195	0.272	0.168	0.104	0.527
Histone H3.15	Histone H2B.6	His-h3.15	His-h2b.6	plg	tfpi2	1841481.ENSSLDP00000016861	1841481.ENSSLDP00000029217	Histone H3.3.	Histone H2B 12.	0	0.084	0	0	0.195	0.272	0.168	0.104	0.527
